# Supplementary material for: Functional characterisation of the non-essential protein kinases and phosphatases regulating Aspergillus nidulans hydrolytic enzyme production
Source: Biotechnol Biofuels. 2013 Jun 25;6:91. doi: 10.1186/1754-6834-6-91 (PMC3698209; doi:10.1186/1754-6834-6-91)
Supplement: Additional file 4: Table S2 — The FetGOat analysis of overrepresented (Fishers exact test, p < 0.05) GO terms within the list of genes differentially expressed in the parental and ∆schA strains post transfer from complete media to media containing AVICEL as a sole carbon source for 24 h. Note that no GO terms were overrepresented in the ∆snfA strain post media transfer. [file 1754-6834-6-91-S4.xlsx]

## Sheet: WT_BP
The biological processes (GO terms) overrepresented (Fishers exact test p<0.05) in the list of gene differentially regulated when the wild-type strain was transferred from complete media to media containing avicel as the sole carbon source for 24h
GO term	Description	p-value	Genes enriched
GO:0030243	cellulose metabolic process	0.00104065	AN5176,AN1285,AN5282,AN0452,AN0494,AN1273,AN3418,
GO:0046483	heterocycle metabolic process	0.00147968	AN3928,AN1094,AN0092,AN8188,AN7804,AN8837,AN0490,AN4830,AN10718,AN3034,AN6140,AN0943,AN1915,AN0351,AN7806,AN2509,AN7825,AN0836,AN5704,AN7814,AN5953,AN2272,AN0082,AN5130,AN9446,AN0502,AN7353,AN10837,AN2621,AN5616,AN3431,AN2286,AN7752,AN5122,AN0673,AN9470,AN6536,AN3096,AN7387,AN3626,AN1731,AN0893,AN0270,AN1722,AN3313,AN7430,AN1743,AN10936,AN1524,AN5497,AN6209,AN1965,AN6775,AN4888,AN8204,AN7815,AN08…
GO:0001522	pseudouridine synthesis	0.00104065	AN10712,AN10936,AN8851,AN6165,AN0984,AN3170,AN0695,
GO:0022613	ribonucleoprotein complex biogenesis	0.000125071	AN0092,AN1215,AN6585,AN4412,AN7458,AN7305,AN10406,AN8870,AN2077,AN3657,AN3823,AN10058,AN4232,AN4065,AN6310,AN6902,AN8851,AN2147,AN3167,AN1319,AN3794,AN0247,AN7503,AN6612,AN2737,AN6363,AN5982,AN8491,AN0305,AN0984,AN0637,AN10943,AN1452,AN7205,AN6085,AN3827,AN0133,AN10865,AN6912,AN1367,AN4777,AN6111,AN6334,AN0589,AN7526,AN1666,AN0745,AN6266,AN4748,AN0310,AN4862,AN10352,AN3938,AN0695,AN6698,AN8247,AN…
GO:0000462	maturation of SSU-rRNA from tricistronic rRNA transcript (SSU-rRNA, 5.8S rRNA, LSU-rRNA)	0.000945939	AN6363,AN6491,AN6585,AN0305,AN7458,AN7305,AN3938,AN8870,AN5875,AN6679,AN10052,AN1345,AN4903,AN2079,AN3823,AN6085,AN3827,AN0133,AN4648,AN0475,AN4065,AN10865,AN3745,AN10618,AN4777,AN2147,AN3167,AN1319,AN3794,AN4298,
GO:0018130	heterocycle biosynthetic process	0.00145625	AN3928,AN8188,AN7804,AN8837,AN0490,AN10718,AN3034,AN6140,AN0943,AN1915,AN7806,AN2509,AN7825,AN0836,AN5704,AN7814,AN5953,AN5130,AN10837,AN2621,AN5616,AN3431,AN7752,AN5122,AN6536,AN0893,AN7430,AN1722,AN10936,AN1524,AN5497,AN6209,AN6775,AN4888,AN7815,AN0807,AN5200,AN7805,AN10991,AN11013,AN11303,AN0554,AN2733,AN8203,AN4258,AN9143,AN6644,AN5884,AN9116,AN3920,AN4774,AN7469,AN11565,AN0121,AN3748,AN6993,…
GO:0000478	endonucleolytic cleavage involved in rRNA processing	0.00149264	AN6491,AN0305,AN7458,AN7305,AN3938,AN0695,AN5875,AN10052,AN4903,AN3823,AN0475,AN10865,AN4065,AN3745,AN10618,AN4777,AN2147,AN3167,AN4298,
GO:0051188	cofactor biosynthetic process	0.000439014	AN3586,AN9403,AN4757,AN8188,AN1999,AN0270,AN8837,AN1722,AN1743,AN1524,AN6708,AN4830,AN1986,AN6140,AN1915,AN2509,AN5200,AN5704,AN10991,AN5953,AN5823,AN2733,AN5130,AN3738,AN8203,AN9143,AN4569,AN9446,AN3632,AN3922,AN5162,AN9116,AN1469,AN3920,AN4774,AN3431,AN7469,AN0121,AN7752,AN2846,AN10012,
GO:0007005	mitochondrion organization	0.000114405	AN6255,AN4753,AN3928,AN1348,AN4863,AN10622,AN3843,AN10978,AN3832,AN4388,AN1105,AN7654,AN0943,AN9062,AN7609,AN0429,AN11136,AN10393,AN10178,AN6348,AN11175,AN6526,AN10535,AN1710,AN4908,AN6248,AN7361,AN4633,AN6731,AN11303,AN3131,AN1281,AN8229,AN4167,AN6901,AN6510,AN6897,AN10067,AN6073,AN1892,AN0559,AN9065,AN5693,AN5132,AN7687,AN1876,AN10634,AN1709,AN6593,AN0673,AN3758,AN6895,AN6306,
GO:0009060	aerobic respiration	0.000762577	AN10585,AN4753,AN2295,AN3131,AN3738,AN2435,AN1743,AN2057,AN8275,AN6246,AN5497,AN2306,AN5597,AN9401,AN6297,AN3922,AN4388,AN9066,AN3034,AN1469,AN4525,AN9400,AN7609,AN8707,AN6593,AN3466,
GO:0044275	cellular carbohydrate catabolic process	0.00205668	AN6470,AN0423,AN3223,AN3358,AN1094,AN6352,AN4690,AN4372,AN8007,AN1502,AN1246,AN5746,AN2688,AN8790,AN1015,AN6182,AN2569,AN1277,AN6900,AN7349,AN7908,AN7459,AN0787,AN7413,AN5635,AN2875,AN0741,AN3297,AN9340,AN2528,AN2981,AN3441,AN3059,AN1274,AN5727,AN7646,AN8041,AN3368,AN3566,AN7708,
GO:0030490	maturation of SSU-rRNA	0.00131325	AN6363,AN6491,AN6585,AN0305,AN7458,AN7305,AN3938,AN8870,AN5875,AN6679,AN10052,AN1345,AN4903,AN2079,AN3823,AN6085,AN3827,AN0133,AN4648,AN0475,AN4065,AN10865,AN3745,AN10618,AN4777,AN2147,AN3167,AN1319,AN3794,AN4298,
GO:0042254	ribosome biogenesis	5.42745e-06	AN0092,AN1215,AN6585,AN4412,AN7458,AN7305,AN10406,AN8870,AN2077,AN3657,AN3823,AN10058,AN4232,AN4065,AN6310,AN6902,AN8851,AN2147,AN3167,AN1319,AN3794,AN0247,AN7503,AN6612,AN2737,AN6363,AN5982,AN8491,AN0305,AN0984,AN0637,AN10943,AN1452,AN7205,AN6085,AN3827,AN0133,AN10865,AN6912,AN1367,AN4777,AN6111,AN6334,AN0589,AN7526,AN1666,AN0745,AN6266,AN4748,AN0310,AN4862,AN10352,AN3938,AN0695,AN6698,AN8247,AN…
GO:0016072	rRNA metabolic process	2.81429e-06	AN0092,AN1215,AN6585,AN4412,AN7458,AN7305,AN10406,AN8870,AN2077,AN3657,AN3823,AN4065,AN6310,AN6902,AN8851,AN2147,AN3167,AN1319,AN3794,AN7503,AN6612,AN6363,AN0305,AN0984,AN0637,AN10943,AN1452,AN6085,AN3827,AN0133,AN10865,AN1367,AN4777,AN6111,AN6334,AN0589,AN7526,AN0745,AN6266,AN0310,AN4862,AN10352,AN3938,AN0695,AN8247,AN1345,AN10052,AN11145,AN0475,AN4648,AN7260,AN3745,AN4298,AN7424,AN6491,AN6082,A…
GO:0009310	amine catabolic process	0.00264209	AN4687,AN3830,AN2248,AN5178,AN3639,AN0554,AN4690,AN8123,AN3459,AN6399,AN1726,AN8559,AN5447,AN2286,AN1074,AN1923,AN1879,AN4888,AN10444,AN3466,AN8978,AN1895,
GO:0006364	rRNA processing	3.48175e-06	AN0092,AN1215,AN6585,AN4412,AN7458,AN7305,AN10406,AN8870,AN2077,AN3657,AN3823,AN4065,AN6310,AN6902,AN8851,AN2147,AN3167,AN1319,AN3794,AN7503,AN6612,AN6363,AN0305,AN0984,AN0637,AN10943,AN1452,AN6085,AN3827,AN0133,AN10865,AN1367,AN4777,AN6111,AN6334,AN0589,AN7526,AN0745,AN6266,AN0310,AN10352,AN3938,AN0695,AN8247,AN1345,AN10052,AN11145,AN0475,AN4648,AN7260,AN3745,AN4298,AN7424,AN6491,AN6082,AN0074,A…
GO:0044281	small molecule metabolic process	0.0008699	AN0423,AN9403,AN0451,AN0490,AN8843,AN3034,AN0072,AN0943,AN5746,AN7204,AN2951,AN6900,AN5716,AN7422,AN2632,AN7722,AN5953,AN2829,AN6576,AN0082,AN1993,AN11941,AN3459,AN2311,AN3675,AN8066,AN1414,AN5616,AN1547,AN1857,AN6506,AN3466,AN7708,AN6933,AN0840,AN1731,AN6168,AN6368,AN8819,AN1743,AN6708,AN4809,AN8057,AN1965,AN4577,AN8559,AN6775,AN8204,AN4376,AN1710,AN3866,AN0554,AN4569,AN1511,AN3059,AN0285,AN1709…
GO:0006090	pyruvate metabolic process	0.00186278	AN6933,AN3223,AN9403,AN2875,AN0554,AN4690,AN10854,AN6708,AN1246,AN5162,AN5746,AN3059,AN2688,AN6293,AN1990,AN6900,AN4888,AN8041,AN7459,AN7422,
GO:0071843	cellular component biogenesis at cellular level	0.0012007	AN0092,AN1215,AN6585,AN4601,AN7305,AN8870,AN1798,AN3657,AN3823,AN10058,AN4232,AN4065,AN8851,AN3167,AN5982,AN8491,AN8229,AN1452,AN7205,AN0133,AN0673,AN6111,AN6334,AN0745,AN3938,AN6698,AN9062,AN7260,AN4648,AN10055,AN3745,AN0844,AN4298,AN7424,AN1366,AN4475,AN6082,AN2262,AN0327,AN3706,AN1949,AN4903,AN3758,AN10709,AN4412,AN7458,AN10406,AN2077,AN3307,AN6310,AN2147,AN6902,AN1319,AN3794,AN7503,AN0247,AN4…
GO:0051186	cofactor metabolic process	0.000266573	AN3586,AN9403,AN1094,AN8188,AN1999,AN8837,AN4830,AN3972,AN6140,AN1915,AN0351,AN2509,AN5704,AN5953,AN5130,AN2435,AN3459,AN9446,AN3632,AN7353,AN3922,AN5162,AN4174,AN8707,AN3431,AN2286,AN7752,AN2846,AN3466,AN2295,AN4757,AN0270,AN1722,AN1743,AN6708,AN1524,AN1986,AN8204,AN5200,AN10991,AN5823,AN0554,AN2733,AN3738,AN8203,AN9143,AN4569,AN8275,AN6644,AN9116,AN2981,AN1469,AN3920,AN4774,AN7469,AN0121,AN1879…
GO:0009063	cellular amino acid catabolic process	0.00264209	AN4687,AN3830,AN2248,AN5178,AN3639,AN0554,AN4690,AN8123,AN3459,AN6399,AN1726,AN8559,AN5447,AN2286,AN1074,AN1923,AN1879,AN4888,AN10444,AN3466,AN8978,AN1895,
GO:0000479	endonucleolytic cleavage of tricistronic rRNA transcript (SSU-rRNA, 5.8S rRNA, LSU-rRNA)	0.00149264	AN6491,AN0305,AN7305,AN7458,AN0695,AN3938,AN5875,AN10052,AN4903,AN3823,AN0475,AN10865,AN4065,AN3745,AN10618,AN4777,AN2147,AN3167,AN4298,
GO:0034470	ncRNA processing	0.000116558	AN4889,AN1751,AN0092,AN1215,AN6585,AN0956,AN4412,AN7458,AN7305,AN10406,AN8870,AN2077,AN0072,AN3657,AN3823,AN4065,AN6310,AN10551,AN6902,AN8851,AN2147,AN3167,AN1045,AN1319,AN3794,AN7503,AN6612,AN6363,AN10832,AN0305,AN0984,AN0502,AN0637,AN10943,AN1452,AN8066,AN6085,AN3827,AN0133,AN10865,AN1367,AN4777,AN6111,AN6334,AN0589,AN7526,AN6266,AN0745,AN0310,AN10936,AN10352,AN3938,AN10771,AN0695,AN8247,AN1345…
GO:0016052	carbohydrate catabolic process	0.000797311	AN6470,AN0423,AN1094,AN0712,AN0494,AN4372,AN8007,AN1502,AN1246,AN8241,AN3613,AN5746,AN2688,AN2569,AN1277,AN6900,AN7349,AN7459,AN0787,AN5635,AN2875,AN0741,AN3418,AN5176,AN9340,AN2528,AN3441,AN5267,AN7646,AN8041,AN3368,AN7610,AN7708,AN5282,AN3223,AN3358,AN6352,AN0299,AN4690,AN1818,AN9365,AN8481,AN8790,AN6182,AN1015,AN7908,AN6093,AN7413,AN1285,AN3297,AN2981,AN3059,AN1274,AN5727,AN4871,AN2936,AN9390,…
GO:0042274	ribosomal small subunit biogenesis	0.00104874	AN6585,AN4748,AN7458,AN7305,AN3938,AN8870,AN10052,AN1345,AN3823,AN4648,AN0475,AN4065,AN3745,AN2147,AN3167,AN1319,AN3794,AN0247,AN4298,AN6363,AN5702,AN6491,AN0305,AN2262,AN5875,AN6679,AN2079,AN4903,AN6085,AN3827,AN0133,AN10865,AN10618,AN4777,
GO:0034660	ncRNA metabolic process	0.000235537	AN4889,AN1751,AN0092,AN1215,AN6585,AN0956,AN4412,AN7458,AN7305,AN10406,AN8870,AN2077,AN0072,AN3657,AN3823,AN4065,AN6310,AN10551,AN6902,AN8851,AN2147,AN3167,AN1045,AN1319,AN6526,AN3794,AN7503,AN6612,AN6363,AN10832,AN10712,AN0305,AN0502,AN0984,AN0637,AN10943,AN1452,AN9400,AN8066,AN6085,AN3827,AN0133,AN10865,AN1367,AN0057,AN0428,AN4777,AN6111,AN6334,AN0589,AN7526,AN6368,AN6266,AN0745,AN0310,AN10936,…

## Sheet: WT_CC
The cellular components (GO terms) overrepresented (Fishers exact test p<0.05) in the list of gene differentially regulated when the wild-type strain was transferred from complete media to media containing avicel as the sole carbon source for 24h
GO term	Description	p-value	Genes enriched
GO:0031428	box C/D snoRNP complex	0.00207305	AN1319,AN4456,AN10352,AN0745,AN3167,
GO:0030529	ribonucleoprotein complex	4.54443e-06	AN10315,AN3156,AN0092,AN1215,AN6585,AN7305,AN8870,AN7654,AN3823,AN2014,AN10058,AN1636,AN0470,AN2757,AN8851,AN3167,AN5741,AN8491,AN4015,AN10712,AN3459,AN1452,AN1249,AN8225,AN0133,AN6146,AN6564,AN6334,AN1348,AN4611,AN0745,AN3313,AN3938,AN6698,AN8073,AN4434,AN7260,AN11568,AN4648,AN10055,AN3745,AN10296,AN1095,AN4298,AN6302,AN1366,AN2268,AN2262,AN0137,AN10734,AN1949,AN4456,AN4903,AN4202,AN4730,AN4613,…
GO:0043226	organelle	0.00285513	AN0423,AN5798,AN5632,AN2224,AN7668,AN0918,AN9109,AN4388,AN7654,AN5746,AN5821,AN7715,AN8851,AN10313,AN7722,AN5953,AN10682,AN3131,AN6576,AN7741,AN11347,AN6510,AN3459,AN10879,AN3675,AN1452,AN3441,AN8066,AN1249,AN8225,AN5616,AN7673,AN11853,AN10634,AN0241,AN5705,AN6087,AN6111,AN3466,AN7708,AN1859,AN6933,AN0840,AN8488,AN6628,AN7304,AN6329,AN1743,AN6708,AN0183,AN8559,AN6118,AN7554,AN10296,AN5583,AN0844,…
GO:0031975	envelope	0.00106521	AN3586,AN4753,AN4863,AN1999,AN10622,AN6246,AN9109,AN8241,AN6297,AN0870,AN4388,AN0943,AN1915,AN7029,AN0429,AN1780,AN4842,AN0836,AN10178,AN6348,AN5588,AN6570,AN2737,AN5953,AN0889,AN3131,AN4167,AN2052,AN8229,AN6901,AN11347,AN6510,AN10067,AN10879,AN6073,AN0432,AN3922,AN5485,AN1892,AN9065,AN5693,AN10634,AN6591,AN0241,AN6593,AN7752,AN5122,AN1064,AN10396,AN6255,AN10585,AN3042,AN4757,AN7304,AN4714,AN3843…
GO:0031970	organelle envelope lumen	0.00281863	AN6570,AN8216,AN5953,AN4863,AN0429,AN4415,AN11136,AN0241,AN10854,AN10622,AN5122,AN5497,AN10178,AN10879,AN0432,AN6306,
GO:0005743	mitochondrial inner membrane	7.51082e-05	AN3586,AN6255,AN10585,AN4753,AN7304,AN4757,AN1999,AN3843,AN6246,AN6297,AN4388,AN10172,AN0943,AN1915,AN7029,AN0429,AN1780,AN4842,AN6348,AN5588,AN6248,AN0889,AN3131,AN11303,AN1281,AN8229,AN2052,AN3738,AN11347,AN4569,AN6897,AN2306,AN10067,AN5597,AN6073,AN3922,AN9066,AN4525,AN1892,AN9065,AN3920,AN5693,AN10634,AN0066,AN6593,AN7469,AN11565,AN7752,
GO:0044452	nucleolar part	0.00328574	AN10970,AN0745,AN10712,AN0305,AN7458,AN10352,AN4456,AN3827,AN2415,AN7260,AN4648,AN1367,AN8851,AN3167,AN1319,AN0752,AN8293,AN4976,AN3794,AN4298,AN4469,
GO:0005739	mitochondrion	1.0203e-11	AN4753,AN9403,AN4863,AN4388,AN3034,AN7654,AN0072,AN0943,AN5746,AN6149,AN0470,AN7733,AN6900,AN1780,AN10178,AN10535,AN7722,AN5953,AN5982,AN3131,AN8229,AN11347,AN6510,AN3459,AN10879,AN3441,AN8225,AN5616,AN10634,AN1547,AN0241,AN10350,AN2223,AN6087,AN6564,AN3466,AN6933,AN0840,AN6255,AN8488,AN7304,AN6368,AN6329,AN1743,AN6708,AN0913,AN4434,AN8559,AN9062,AN9149,AN11136,AN10296,AN2977,AN1710,AN6248,AN6302…
GO:0070013	intracellular organelle lumen	0.000826386	AN9403,AN10315,AN0092,AN1215,AN6492,AN6585,AN8837,AN7015,AN7305,AN3034,AN6193,AN5752,AN4723,AN3657,AN10058,AN1636,AN4232,AN0470,AN4065,AN10953,AN8605,AN8851,AN3167,AN7722,AN5741,AN10712,AN2963,AN1452,AN7205,AN8225,AN8707,AN5678,AN6146,AN6111,AN6564,AN3466,AN1859,AN6334,AN1348,AN4611,AN5894,AN0745,AN1743,AN6708,AN3938,AN6698,AN1986,AN4434,AN8559,AN4648,AN7260,AN11568,AN10055,AN3745,AN10489,AN4976,…
GO:0005763	mitochondrial small ribosomal subunit	0.000489365	AN3173,AN4434,AN0142,AN7701,AN7449,AN4613,AN4611,AN6564,AN0470,AN5203,AN4251,
GO:0030687	preribosome, large subunit precursor	0.000128428	AN6612,AN10125,AN8491,AN0092,AN1215,AN1666,AN1366,AN0074,AN8073,AN6698,AN0637,AN8247,AN1949,AN11145,AN3827,AN7260,AN10055,AN1367,AN3745,AN6902,AN4469,
GO:0005761	mitochondrial ribosome	2.25911e-10	AN5741,AN10315,AN6302,AN1348,AN10922,AN7449,AN4613,AN4611,AN6376,AN3458,AN6842,AN2268,AN6843,AN0142,AN6297,AN3173,AN4434,AN8225,AN1636,AN11568,AN0470,AN3595,AN6146,AN1770,AN7701,AN6564,AN1095,AN4652,AN5203,AN4251,
GO:0043227	membrane-bounded organelle	2.32913e-05	AN0423,AN5798,AN5632,AN2224,AN7668,AN0918,AN9109,AN4388,AN7654,AN5746,AN5821,AN7715,AN8851,AN10313,AN7722,AN5953,AN10682,AN3131,AN6576,AN7741,AN11347,AN6510,AN3459,AN10879,AN3675,AN1452,AN8066,AN3441,AN1249,AN8225,AN5616,AN7673,AN11853,AN10634,AN0241,AN5705,AN6087,AN6111,AN3466,AN7708,AN1859,AN6933,AN0840,AN8488,AN6628,AN7304,AN6329,AN1743,AN6708,AN0183,AN8559,AN6118,AN7554,AN10296,AN5583,AN0844,…
GO:0032040	small-subunit processome	0.00432968	AN0745,AN6585,AN0305,AN10352,AN7458,AN3938,AN5875,AN4456,AN10052,AN4648,AN0475,AN10865,AN2147,AN3167,AN1319,AN8293,AN3794,AN4298,
GO:0031974	membrane-enclosed lumen	5.97975e-05	AN9403,AN10315,AN4863,AN0092,AN1215,AN6492,AN6585,AN8837,AN10622,AN7015,AN7305,AN3034,AN6193,AN5752,AN3657,AN4723,AN10058,AN1636,AN4232,AN0470,AN4065,AN10953,AN8605,AN8851,AN10178,AN3167,AN7722,AN5953,AN5741,AN10712,AN10879,AN2963,AN1452,AN7205,AN8225,AN8707,AN5678,AN0241,AN6146,AN6111,AN6564,AN3466,AN1859,AN6334,AN1348,AN4611,AN5894,AN0745,AN1743,AN6708,AN3938,AN5497,AN6698,AN1986,AN4434,AN8559,…
GO:0043231	intracellular membrane-bounded organelle	2.32913e-05	AN0423,AN5798,AN5632,AN2224,AN7668,AN0918,AN9109,AN4388,AN7654,AN5746,AN5821,AN7715,AN8851,AN10313,AN7722,AN5953,AN10682,AN3131,AN6576,AN7741,AN11347,AN6510,AN3459,AN10879,AN3675,AN1452,AN3441,AN8066,AN1249,AN8225,AN5616,AN7673,AN11853,AN10634,AN0241,AN5705,AN6087,AN6111,AN3466,AN7708,AN1859,AN6933,AN0840,AN8488,AN6628,AN7304,AN6329,AN1743,AN6708,AN0183,AN8559,AN6118,AN7554,AN10296,AN5583,AN0844,…
GO:0030684	preribosome	7.12515e-08	AN6334,AN0092,AN1215,AN7526,AN0745,AN6266,AN1666,AN6585,AN3313,AN10352,AN7305,AN7458,AN3938,AN8073,AN6698,AN8870,AN2077,AN8247,AN0944,AN10052,AN11145,AN0475,AN4648,AN7260,AN10055,AN3745,AN2147,AN8851,AN6902,AN3167,AN1319,AN3794,AN0247,AN4298,AN4469,AN10125,AN6612,AN8491,AN1366,AN0305,AN0074,AN2262,AN6200,AN0637,AN5875,AN1452,AN1949,AN6679,AN4456,AN4903,AN3827,AN0133,AN10865,AN1367,AN10618,AN8293,
GO:0005730	nucleolus	1.5495e-09	AN4581,AN0092,AN10173,AN1215,AN6585,AN4412,AN7305,AN7458,AN2077,AN3657,AN10058,AN4232,AN4065,AN6902,AN2147,AN8851,AN3167,AN1045,AN1319,AN3794,AN7503,AN0247,AN6612,AN10970,AN10712,AN0305,AN0637,AN10943,AN1452,AN7205,AN6085,AN3827,AN10865,AN6912,AN1367,AN6111,AN6334,AN7526,AN0745,AN6266,AN1666,AN4748,AN0310,AN10352,AN3938,AN6698,AN8247,AN5177,AN10052,AN11145,AN4648,AN7260,AN0475,AN10055,AN3745,AN39…
GO:0005759	mitochondrial matrix	5.59219e-08	AN9403,AN3639,AN10315,AN1348,AN7449,AN4613,AN4611,AN5577,AN8837,AN6843,AN1743,AN6708,AN6297,AN1986,AN3034,AN6193,AN4434,AN8559,AN4723,AN1636,AN7609,AN0470,AN11568,AN3595,AN1770,AN1095,AN5203,AN4652,AN4251,AN7722,AN5741,AN6248,AN6302,AN1150,AN10922,AN0554,AN6376,AN3458,AN6842,AN2268,AN0142,AN2964,AN5162,AN3173,AN1726,AN8225,AN8707,AN5867,AN6146,AN2286,AN7701,AN6564,AN10361,AN3466,AN10012,
GO:0000315	organellar large ribosomal subunit	1.18255e-06	AN5741,AN8225,AN6302,AN1636,AN1348,AN10922,AN11568,AN3595,AN6146,AN6376,AN3458,AN6842,AN2268,AN6843,AN1770,AN1095,AN4652,
GO:0044444	cytoplasmic part	0.00217532	AN5632,AN2224,AN0918,AN4388,AN7654,AN5746,AN5821,AN7715,AN10313,AN7722,AN5953,AN10682,AN3131,AN7741,AN11347,AN3134,AN6510,AN3459,AN10879,AN3441,AN8066,AN8225,AN5616,AN7673,AN10634,AN0241,AN5705,AN6087,AN6111,AN3466,AN6933,AN0840,AN8488,AN6628,AN7304,AN6329,AN1743,AN6708,AN8559,AN6118,AN10296,AN6033,AN2977,AN6248,AN4940,AN1149,AN8291,AN2964,AN2262,AN0559,AN4525,AN1511,AN7687,AN1709,AN1904,AN7489,A…
GO:0005737	cytoplasm	0.00154334	AN0423,AN5632,AN2224,AN7668,AN0918,AN4388,AN7654,AN5746,AN6923,AN5821,AN7715,AN10313,AN7722,AN5953,AN10682,AN3131,AN6576,AN7741,AN11347,AN3641,AN3134,AN6510,AN3459,AN10879,AN3441,AN8066,AN8225,AN5616,AN7673,AN11853,AN10634,AN0241,AN5705,AN6087,AN6111,AN3466,AN7708,AN1859,AN6933,AN0840,AN8488,AN6628,AN7304,AN6329,AN1743,AN6708,AN0183,AN8559,AN6118,AN10296,AN6033,AN2977,AN6248,AN4940,AN1149,AN8291,…
GO:0005840	ribosome	0.000702596	AN4730,AN10315,AN1348,AN7449,AN4613,AN0570,AN5199,AN4611,AN1662,AN0745,AN6843,AN6297,AN7654,AN1345,AN4434,AN3823,AN10058,AN1636,AN4038,AN0470,AN11568,AN3595,AN2757,AN10296,AN1770,AN7143,AN4000,AN1095,AN5203,AN4652,AN4251,AN5741,AN5702,AN6302,AN10922,AN0179,AN4015,AN6376,AN3458,AN11411,AN2268,AN6842,AN3459,AN0142,AN0137,AN10734,AN3173,AN6679,AN4202,AN8225,AN6146,AN4777,AN7701,AN6564,
GO:0015934	large ribosomal subunit	0.00120755	AN5741,AN5702,AN6302,AN1348,AN10922,AN0570,AN6376,AN3458,AN6842,AN2268,AN6843,AN8225,AN4202,AN1636,AN11568,AN3595,AN6146,AN1770,AN1095,AN4652,
GO:0000314	organellar small ribosomal subunit	0.000489365	AN3173,AN4434,AN0142,AN7701,AN7449,AN4613,AN4611,AN6564,AN0470,AN5203,AN4251,
GO:0031966	mitochondrial membrane	0.000593546	AN3586,AN4753,AN1999,AN6246,AN6297,AN4388,AN0943,AN1915,AN7029,AN0429,AN1780,AN4842,AN0836,AN6348,AN5588,AN0889,AN3131,AN8229,AN2052,AN4167,AN11347,AN6901,AN6510,AN10067,AN6073,AN0432,AN3922,AN1892,AN9065,AN5693,AN10634,AN6593,AN7752,AN10396,AN10585,AN6255,AN4757,AN7304,AN4714,AN3843,AN10249,AN1105,AN0913,AN10172,AN3927,AN5200,AN6248,AN11303,AN1281,AN3738,AN4569,AN6897,AN2306,AN5597,AN9066,AN4525…
GO:0043229	intracellular organelle	0.00285513	AN0423,AN5798,AN5632,AN2224,AN7668,AN0918,AN9109,AN4388,AN7654,AN5746,AN5821,AN7715,AN8851,AN10313,AN7722,AN5953,AN10682,AN3131,AN6576,AN7741,AN11347,AN6510,AN3459,AN10879,AN3675,AN1452,AN3441,AN8066,AN1249,AN8225,AN5616,AN7673,AN11853,AN10634,AN0241,AN5705,AN6087,AN6111,AN3466,AN7708,AN1859,AN6933,AN0840,AN8488,AN6628,AN7304,AN6329,AN1743,AN6708,AN0183,AN8559,AN6118,AN7554,AN10296,AN5583,AN0844,…
GO:0030686	90S preribosome	0.000246769	AN6334,AN7526,AN0745,AN6266,AN6585,AN3313,AN10352,AN7305,AN7458,AN3938,AN8870,AN2077,AN0944,AN4648,AN2147,AN8851,AN3167,AN3794,AN0247,AN4298,AN4469,AN0305,AN6200,AN5875,AN1949,AN6679,AN4456,AN4903,AN3827,AN0133,AN1367,AN10618,AN8293,
GO:0019866	organelle inner membrane	0.000111287	AN3586,AN6255,AN10585,AN4753,AN7304,AN4757,AN1999,AN3843,AN6246,AN6297,AN4388,AN10172,AN0943,AN1915,AN7029,AN0429,AN1780,AN4842,AN6348,AN5588,AN9406,AN6248,AN0889,AN3131,AN11303,AN1281,AN8229,AN2052,AN3738,AN11347,AN4569,AN6897,AN10067,AN2306,AN5597,AN6073,AN3922,AN9066,AN4525,AN1892,AN9065,AN3920,AN5693,AN10634,AN6593,AN0066,AN7469,AN11565,AN7752,
GO:0005740	mitochondrial envelope	2.56311e-05	AN3586,AN4753,AN4863,AN1999,AN10622,AN6246,AN6297,AN0870,AN4388,AN0943,AN1915,AN7029,AN0429,AN1780,AN4842,AN0836,AN10178,AN6348,AN5588,AN5953,AN0889,AN3131,AN8229,AN2052,AN4167,AN11347,AN6901,AN6510,AN10067,AN10879,AN6073,AN0432,AN3922,AN1892,AN9065,AN5693,AN10634,AN0241,AN6593,AN7752,AN5122,AN10396,AN10585,AN6255,AN7304,AN4757,AN4714,AN3843,AN5497,AN10249,AN1105,AN10172,AN0913,AN11136,AN3927,AN5…
GO:0000313	organellar ribosome	2.25911e-10	AN5741,AN10315,AN6302,AN1348,AN10922,AN7449,AN4613,AN4611,AN6376,AN3458,AN6842,AN2268,AN6843,AN0142,AN6297,AN3173,AN4434,AN8225,AN1636,AN11568,AN0470,AN3595,AN6146,AN1770,AN7701,AN6564,AN1095,AN4652,AN5203,AN4251,
GO:0043233	organelle lumen	0.000826386	AN9403,AN10315,AN0092,AN1215,AN6492,AN6585,AN8837,AN7015,AN7305,AN3034,AN6193,AN5752,AN4723,AN3657,AN10058,AN1636,AN4232,AN0470,AN4065,AN10953,AN8605,AN8851,AN3167,AN7722,AN5741,AN10712,AN2963,AN1452,AN7205,AN8225,AN8707,AN5678,AN6146,AN6111,AN6564,AN3466,AN1859,AN6334,AN1348,AN4611,AN5894,AN0745,AN1743,AN6708,AN3938,AN6698,AN1986,AN4434,AN8559,AN4648,AN7260,AN11568,AN10055,AN3745,AN10489,AN4976,…
GO:0005762	mitochondrial large ribosomal subunit	1.18255e-06	AN5741,AN8225,AN6302,AN1636,AN1348,AN10922,AN11568,AN3595,AN6146,AN6376,AN3458,AN6842,AN2268,AN6843,AN1770,AN1095,AN4652,
GO:0044455	mitochondrial membrane part	0.00302239	AN6255,AN10585,AN3843,AN6246,AN4388,AN1105,AN0943,AN0429,AN3927,AN1780,AN0836,AN6348,AN5588,AN6248,AN11303,AN1281,AN11347,AN6901,AN6510,AN10067,AN2306,AN5597,AN0432,AN3922,AN0559,AN4525,AN1892,AN9065,AN5693,AN7687,AN10634,AN6593,AN11565,
GO:0031967	organelle envelope	0.00106521	AN3586,AN4753,AN4863,AN1999,AN10622,AN6246,AN9109,AN8241,AN6297,AN0870,AN4388,AN0943,AN1915,AN7029,AN0429,AN1780,AN4842,AN0836,AN10178,AN6348,AN5588,AN6570,AN2737,AN5953,AN0889,AN3131,AN8229,AN2052,AN4167,AN11347,AN6901,AN6510,AN10067,AN10879,AN6073,AN0432,AN3922,AN1892,AN5485,AN9065,AN5693,AN10634,AN6591,AN0241,AN6593,AN7752,AN5122,AN1064,AN10396,AN10585,AN6255,AN3042,AN7304,AN4757,AN4714,AN3843…
GO:0044429	mitochondrial part	1.2381e-11	AN3586,AN4753,AN9403,AN10315,AN4863,AN8837,AN10622,AN0870,AN4388,AN3034,AN6193,AN0943,AN4723,AN1636,AN7029,AN0470,AN1780,AN4842,AN0836,AN10178,AN6348,AN7722,AN5953,AN5741,AN3131,AN8229,AN2052,AN4167,AN11347,AN6510,AN10879,AN1892,AN5693,AN8225,AN8707,AN10634,AN0241,AN6146,AN6564,AN3466,AN6255,AN1348,AN4611,AN7304,AN1743,AN3843,AN6708,AN5497,AN10249,AN1986,AN1105,AN10172,AN0913,AN4434,AN8559,AN1156…

## Sheet: WT_MF
The molecular functions (GO terms) overrepresented (Fishers exact test p<0.05) in the list of gene differentially regulated when the wild-type strain was transferred from complete media to media containing avicel as the sole carbon source for 24h
GO term	Description	p-value	Genes enriched
GO:0003735	structural constituent of ribosome	4.07547e-05	AN1348,AN7449,AN4613,AN0570,AN4611,AN6843,AN1345,AN4434,AN3823,AN1636,AN11568,AN0470,AN3595,AN1770,AN1095,AN5203,AN4652,AN4251,AN5741,AN6302,AN10922,AN6376,AN3458,AN6842,AN11411,AN2268,AN0142,AN6082,AN3173,AN6679,AN4202,AN8225,AN6146,AN4777,AN7701,AN6564,

## Sheet: SchA_BP
The biological processes (GO terms) overrepresented (Fishers exact test p<0.05) in the list of gene differentially regulated when the deltaschA strain was transferred from complete media to media containing avicel as the sole carbon source for 24h
GO term	Description	p-value	Genes enriched
GO:0042375	quinone cofactor metabolic process	0.000115793	AN3586,AN1999,AN4569,AN1743,AN4757,AN3738,AN1339,
GO:0055114	oxidation-reduction process	0.000375365	AN7402,AN7111,AN6329,AN1743,AN6717,AN6246,AN8118,AN5497,AN3894,AN4388,AN6904,AN2316,AN1003,AN1015,AN7588,AN3131,AN3738,AN2057,AN8275,AN9401,AN3922,AN10060,AN2314,AN9400,AN4525,AN1469,AN8707,AN6593,AN0257,AN2286,AN10841,
GO:0019752	carboxylic acid metabolic process	0.000199439	AN4372,AN4409,AN5746,AN2293,AN6900,AN7050,AN7451,AN7722,AN6731,AN1059,AN6399,AN8169,AN1414,AN3649,AN1761,AN3805,AN2846,AN5957,AN10841,AN4430,AN6536,AN1895,AN7387,AN7111,AN7430,AN1743,AN4809,AN1986,AN1037,AN1965,AN4577,AN8559,AN4888,AN4376,AN3866,AN1150,AN0717,AN8123,AN10854,AN6048,AN6644,AN6126,AN1511,AN3059,AN5634,AN5447,AN10290,AN1891,AN3031,AN3524,AN0385,AN2914,AN1246,AN3972,AN4901,AN3580,AN25…
GO:0044262	cellular carbohydrate metabolic process	0.00115265	AN6470,AN0423,AN6610,AN4372,AN7711,AN1969,AN5725,AN1502,AN5746,AN6900,AN6985,AN3112,AN5144,AN1414,AN1761,AN6352,AN9365,AN3733,AN1965,AN7590,AN6182,AN5563,AN10854,AN0667,AN10060,AN3059,AN0942,AN5634,AN2936,AN7402,AN10265,AN1246,AN7388,AN3613,AN0980,AN3307,AN7588,AN4683,AN7349,AN0567,AN0787,AN10034,AN7541,AN0452,AN2314,AN1016,AN3169,AN2286,AN6874,AN8041,AN3916,AN4055,AN3223,AN4690,AN1818,AN6840,AN4…
GO:0018130	heterocycle biosynthetic process	0.000194888	AN3928,AN6287,AN8837,AN10718,AN6140,AN1915,AN7806,AN2293,AN2509,AN8121,AN7825,AN0836,AN5704,AN5130,AN10837,AN1016,AN4927,AN8213,AN6536,AN7725,AN0893,AN7430,AN1722,AN5497,AN9008,AN2315,AN4888,AN7815,AN5200,AN7805,AN1637,AN11013,AN11303,AN2733,AN0717,AN6644,AN9116,AN3920,AN7469,AN0121,AN10981,
GO:0051188	cofactor biosynthetic process	0.000271871	AN3586,AN4757,AN1999,AN8837,AN1722,AN1743,AN2526,AN1986,AN6140,AN10584,AN1915,AN2509,AN5200,AN5704,AN1637,AN2733,AN5130,AN3738,AN4569,AN3632,AN3922,AN9116,AN1469,AN3920,AN7469,AN0121,AN2846,AN2155,AN1339,
GO:0009060	aerobic respiration	0.000482198	AN3131,AN3738,AN1743,AN2057,AN6717,AN8275,AN6246,AN5497,AN9401,AN3894,AN3922,AN4388,AN6904,AN1469,AN4525,AN9400,AN1003,AN8707,AN6593,
GO:0046165	alcohol biosynthetic process	0.00108717	AN3223,AN4690,AN10854,AN0667,AN1246,AN0432,AN1965,AN5746,AN3059,AN8012,AN1761,AN3169,AN2286,AN6293,AN6900,AN4888,AN4923,AN8041,AN5586,AN1339,
GO:0042180	cellular ketone metabolic process	3.97801e-05	AN3586,AN4372,AN4409,AN5746,AN2293,AN6900,AN7050,AN7451,AN7722,AN6731,AN1059,AN6399,AN8169,AN1414,AN3649,AN1761,AN3805,AN2846,AN5957,AN10841,AN4430,AN6536,AN1895,AN7387,AN7111,AN7430,AN1743,AN4809,AN1986,AN1037,AN1965,AN4577,AN8559,AN4888,AN4376,AN3866,AN1150,AN0717,AN3738,AN8123,AN10854,AN6048,AN4569,AN6644,AN6126,AN1511,AN3059,AN5634,AN5447,AN10290,AN1891,AN3031,AN3524,AN0385,AN1999,AN2914,AN12…
GO:0006744	ubiquinone biosynthetic process	0.000115793	AN3586,AN1999,AN4569,AN1743,AN4757,AN3738,AN1339,
GO:0005996	monosaccharide metabolic process	5.63655e-05	AN0423,AN3223,AN7402,AN4690,AN4372,AN7711,AN1818,AN9365,AN3733,AN1502,AN1246,AN3613,AN1965,AN5746,AN7590,AN1015,AN6182,AN6293,AN6900,AN7588,AN9064,AN4727,AN0787,AN5563,AN10854,AN3112,AN0667,AN10060,AN2314,AN3059,AN1274,AN1761,AN3169,AN2936,AN8041,AN5586,
GO:0006743	ubiquinone metabolic process	0.000115793	AN3586,AN1999,AN4569,AN1743,AN4757,AN3738,AN1339,
GO:0044281	small molecule metabolic process	2.59169e-07	AN0423,AN0259,AN5746,AN2293,AN8121,AN6900,AN5716,AN7722,AN0082,AN1059,AN1414,AN1761,AN3805,AN4927,AN1743,AN4809,AN1965,AN4577,AN8559,AN8204,AN4376,AN3866,AN6048,AN4569,AN6126,AN1511,AN3059,AN10290,AN1891,AN3031,AN7402,AN2914,AN1246,AN4901,AN3580,AN2526,AN7388,AN3613,AN6140,AN8280,AN2426,AN0567,AN5704,AN0787,AN6346,AN1194,AN10034,AN0150,AN0432,AN2314,AN10837,AN9400,AN1050,AN0428,AN8213,AN3916,AN40…
GO:0015980	energy derivation by oxidation of organic compounds	0.000142213	AN7402,AN6329,AN1743,AN6717,AN6246,AN8118,AN5497,AN3894,AN4388,AN6904,AN2316,AN1003,AN1015,AN3131,AN3738,AN2057,AN8275,AN9401,AN3922,AN10060,AN2314,AN9400,AN4525,AN1469,AN8707,AN6593,AN2286,
GO:0006082	organic acid metabolic process	0.000240991	AN4372,AN4409,AN5746,AN2293,AN6900,AN7050,AN7451,AN7722,AN6731,AN1059,AN6399,AN8169,AN1414,AN3649,AN1761,AN3805,AN2846,AN5957,AN10841,AN4430,AN6536,AN1895,AN7387,AN7111,AN7430,AN1743,AN4809,AN1986,AN1037,AN1965,AN4577,AN8559,AN4888,AN4376,AN3866,AN1150,AN0717,AN8123,AN10854,AN6048,AN6644,AN6126,AN1511,AN3059,AN5634,AN5447,AN10290,AN1891,AN3031,AN3524,AN0385,AN2914,AN1246,AN3972,AN4901,AN3580,AN25…
GO:0006066	alcohol metabolic process	0.00055615	AN0423,AN7402,AN4372,AN7711,AN4208,AN1502,AN1246,AN3613,AN5746,AN8012,AN6900,AN7588,AN0567,AN0787,AN10034,AN1059,AN3112,AN0432,AN2314,AN1761,AN3169,AN2286,AN8041,AN3916,AN3223,AN4690,AN1818,AN9365,AN3733,AN1965,AN4336,AN7590,AN1015,AN6182,AN6293,AN4888,AN4923,AN9064,AN4727,AN5563,AN4295,AN10854,AN0667,AN10060,AN3059,AN1274,AN0942,AN1593,AN7146,AN3638,AN2936,AN5586,AN1339,
GO:0006091	generation of precursor metabolites and energy	5.34822e-06	AN7402,AN6287,AN6246,AN8118,AN1246,AN4388,AN1628,AN1624,AN5746,AN1003,AN6900,AN7500,AN4859,AN3131,AN3922,AN2314,AN9400,AN8707,AN6593,AN2286,AN4927,AN8041,AN3223,AN0395,AN4690,AN6329,AN1743,AN6717,AN5497,AN3894,AN6904,AN2316,AN1015,AN2315,AN4920,AN11303,AN3738,AN2057,AN8275,AN0747,AN9401,AN10060,AN1469,AN4525,AN3059,AN1063,
GO:0043436	oxoacid metabolic process	0.000199439	AN4372,AN4409,AN5746,AN2293,AN6900,AN7050,AN7451,AN7722,AN6731,AN1059,AN6399,AN8169,AN1414,AN3649,AN1761,AN3805,AN2846,AN5957,AN10841,AN4430,AN6536,AN1895,AN7387,AN7111,AN7430,AN1743,AN4809,AN1986,AN1037,AN1965,AN4577,AN8559,AN4888,AN4376,AN3866,AN1150,AN0717,AN8123,AN10854,AN6048,AN6644,AN6126,AN1511,AN3059,AN5634,AN5447,AN10290,AN1891,AN3031,AN3524,AN0385,AN2914,AN1246,AN3972,AN4901,AN3580,AN25…
GO:0051186	cofactor metabolic process	0.000616526	AN3586,AN1999,AN8837,AN3972,AN2526,AN6140,AN1915,AN1003,AN2509,AN7588,AN5704,AN5130,AN3632,AN3922,AN8707,AN2286,AN2846,AN2155,AN4757,AN1722,AN1743,AN6717,AN3894,AN1986,AN10584,AN8204,AN5200,AN1637,AN2733,AN3738,AN4569,AN8275,AN6644,AN9116,AN1469,AN3920,AN7469,AN0121,AN1339,
GO:0045426	quinone cofactor biosynthetic process	0.000115793	AN3586,AN1999,AN4569,AN1743,AN4757,AN3738,AN1339,
GO:0005975	carbohydrate metabolic process	0.000103178	AN6470,AN0423,AN4825,AN6610,AN4372,AN7711,AN1969,AN5725,AN1502,AN6620,AN5746,AN6900,AN6985,AN3112,AN5144,AN1414,AN5267,AN1761,AN7950,AN6352,AN0299,AN9365,AN8481,AN3733,AN0779,AN1965,AN7590,AN4515,AN6182,AN6093,AN5563,AN12280,AN10854,AN0667,AN10060,AN3059,AN0942,AN5634,AN2936,AN9390,AN3524,AN7402,AN10265,AN4852,AN1246,AN7388,AN3613,AN0980,AN3307,AN7588,AN4683,AN7349,AN0567,AN0787,AN10034,AN7541,AN…
GO:0016052	carbohydrate catabolic process	0.000412235	AN6470,AN0423,AN7402,AN4372,AN1502,AN1246,AN3613,AN5746,AN6900,AN7588,AN7349,AN0787,AN7541,AN3418,AN5176,AN1016,AN5267,AN8041,AN3223,AN7950,AN6352,AN0299,AN4690,AN1818,AN9365,AN8481,AN6182,AN1015,AN7908,AN6093,AN1285,AN12280,AN10060,AN8999,AN3059,AN1274,AN0517,AN4871,AN2936,AN9390,
GO:0046364	monosaccharide biosynthetic process	0.00118818	AN3223,AN4690,AN10854,AN0667,AN1246,AN1965,AN5746,AN3059,AN1761,AN3169,AN6293,AN6900,AN8041,AN5586,
GO:0044283	small molecule biosynthetic process	7.83839e-05	AN0259,AN6287,AN8837,AN4409,AN5746,AN2293,AN6900,AN8121,AN7722,AN6731,AN1761,AN4927,AN2846,AN5957,AN4430,AN6536,AN7725,AN1895,AN7430,AN5497,AN1037,AN1965,AN4577,AN4888,AN4376,AN0717,AN10854,AN6048,AN0667,AN6644,AN6126,AN3059,AN7469,AN0385,AN3928,AN10718,AN1246,AN3580,AN2526,AN6140,AN8012,AN2509,AN5704,AN6346,AN0150,AN4159,AN0432,AN4389,AN1016,AN10837,AN5886,AN3169,AN2286,AN8213,AN8041,AN1897,AN32…
GO:0045333	cellular respiration	0.000387397	AN3131,AN3738,AN1743,AN2057,AN6717,AN8275,AN6246,AN8118,AN5497,AN9401,AN3894,AN3922,AN4388,AN6904,AN1469,AN4525,AN9400,AN2316,AN1003,AN8707,AN6593,

## Sheet: SchA_CC
The cellular components (GO terms) overrepresented (Fishers exact test p<0.05) in the list of gene differentially regulated when the deltaschA strain was transferred from complete media to media containing avicel as the sole carbon source for 24h
GO term	Description	p-value	Genes enriched
GO:0031975	envelope	0.00160139	AN3586,AN0259,AN4863,AN6287,AN1999,AN6867,AN10622,AN6246,AN8118,AN0870,AN4388,AN3149,AN1915,AN0716,AN4683,AN4842,AN0836,AN10178,AN5588,AN0889,AN3131,AN4039,AN0432,AN3922,AN4553,AN9065,AN5693,AN6593,AN4927,AN5816,AN4757,AN7304,AN8881,AN3843,AN5497,AN1105,AN2316,AN10584,AN7649,AN11136,AN2315,AN5200,AN11303,AN3738,AN4295,AN10854,AN4569,AN6897,AN8216,AN4525,AN3920,AN4415,AN7146,AN0066,AN7469,AN3454,A…
GO:0031970	organelle envelope lumen	0.00048516	AN8216,AN7649,AN4863,AN4415,AN11136,AN4295,AN10854,AN10622,AN5497,AN10178,AN5816,AN0432,AN6306,
GO:0005743	mitochondrial inner membrane	6.75643e-06	AN3586,AN0259,AN7304,AN4757,AN6287,AN1999,AN3843,AN6246,AN8118,AN4388,AN2316,AN10584,AN3149,AN7649,AN1915,AN0716,AN2315,AN4842,AN5588,AN0889,AN3131,AN11303,AN3738,AN4295,AN4569,AN6897,AN3922,AN4525,AN9065,AN3920,AN5693,AN0066,AN6593,AN7469,AN4927,AN5816,
GO:0005739	mitochondrion	6.79085e-07	AN0259,AN4863,AN8118,AN4388,AN5746,AN3149,AN0470,AN6900,AN10178,AN7722,AN3131,AN4039,AN1059,AN4553,AN8225,AN10800,AN4927,AN6087,AN7304,AN6329,AN1743,AN10584,AN8559,AN9062,AN11136,AN10296,AN4255,AN4940,AN4569,AN6126,AN1469,AN4525,AN3758,AN9125,AN4613,AN6867,AN6246,AN1246,AN2526,AN8280,AN1003,AN8690,AN4038,AN5704,AN6346,AN0432,AN9400,AN9065,AN3916,AN4216,AN3639,AN2567,AN6717,AN3894,AN6904,AN7649,AN…
GO:0005759	mitochondrial matrix	9.77753e-05	AN9469,AN3639,AN10315,AN4613,AN4611,AN8837,AN1743,AN6717,AN4409,AN2526,AN1986,AN6904,AN10584,AN8559,AN1003,AN0470,AN3595,AN0716,AN1770,AN1095,AN7722,AN5741,AN1150,AN6376,AN0747,AN6089,AN1726,AN8225,AN8707,AN6146,AN2286,AN10361,AN4430,
GO:0005758	mitochondrial intermembrane space	0.000578473	AN8216,AN7649,AN4863,AN4415,AN11136,AN4295,AN10622,AN5497,AN10178,AN5816,AN0432,AN6306,
GO:0031966	mitochondrial membrane	0.000183513	AN3586,AN0259,AN6287,AN1999,AN6867,AN6246,AN8118,AN4388,AN3149,AN1915,AN0716,AN4842,AN0836,AN5588,AN0889,AN3131,AN4039,AN0432,AN3922,AN4553,AN9065,AN5693,AN6593,AN4927,AN5816,AN4757,AN7304,AN3843,AN1105,AN2316,AN10584,AN7649,AN2315,AN5200,AN11303,AN3738,AN4295,AN4569,AN6897,AN4525,AN3920,AN7146,AN0066,AN7469,
GO:0019866	organelle inner membrane	1.81902e-05	AN3586,AN0259,AN7304,AN4757,AN6287,AN1999,AN3843,AN6246,AN8118,AN4388,AN2316,AN10584,AN3149,AN7649,AN1915,AN0716,AN2315,AN4842,AN5588,AN0889,AN3131,AN11303,AN3738,AN4295,AN4569,AN6897,AN3922,AN4525,AN9065,AN3920,AN5693,AN6593,AN0066,AN7469,AN4927,AN5816,
GO:0005740	mitochondrial envelope	7.48224e-06	AN3586,AN0259,AN4863,AN6287,AN1999,AN6867,AN10622,AN6246,AN8118,AN0870,AN4388,AN3149,AN1915,AN0716,AN4842,AN0836,AN10178,AN5588,AN0889,AN3131,AN4039,AN0432,AN3922,AN4553,AN9065,AN5693,AN6593,AN4927,AN5816,AN7304,AN4757,AN8881,AN3843,AN5497,AN1105,AN2316,AN10584,AN7649,AN11136,AN2315,AN5200,AN11303,AN3738,AN4295,AN4569,AN6897,AN8216,AN4525,AN3920,AN4415,AN7146,AN0066,AN7469,AN6306,
GO:0044455	mitochondrial membrane part	0.00234141	AN6287,AN3843,AN6246,AN8118,AN4388,AN1105,AN2316,AN10584,AN3149,AN7649,AN0716,AN2315,AN0836,AN5588,AN11303,AN4295,AN0432,AN3922,AN4525,AN9065,AN5693,AN6593,AN4927,
GO:0031967	organelle envelope	0.00160139	AN3586,AN0259,AN4863,AN6287,AN1999,AN6867,AN10622,AN6246,AN8118,AN0870,AN4388,AN3149,AN1915,AN0716,AN4683,AN4842,AN0836,AN10178,AN5588,AN0889,AN3131,AN4039,AN0432,AN3922,AN4553,AN9065,AN5693,AN6593,AN4927,AN5816,AN7304,AN4757,AN8881,AN3843,AN5497,AN1105,AN2316,AN10584,AN7649,AN11136,AN2315,AN5200,AN11303,AN3738,AN4295,AN10854,AN4569,AN6897,AN8216,AN4525,AN3920,AN4415,AN7146,AN0066,AN7469,AN3454,A…
GO:0044429	mitochondrial part	3.21685e-09	AN3586,AN0259,AN10315,AN4863,AN6287,AN8837,AN10622,AN8118,AN4409,AN0870,AN4388,AN3149,AN0470,AN0716,AN4842,AN0836,AN10178,AN7722,AN5741,AN3131,AN4039,AN4553,AN5693,AN8225,AN8707,AN6146,AN4927,AN5816,AN4430,AN9469,AN4611,AN7304,AN1743,AN3843,AN5497,AN1986,AN1105,AN2316,AN10584,AN8559,AN11136,AN1095,AN1150,AN3738,AN4569,AN0747,AN4525,AN4415,AN0066,AN7469,AN6306,AN4613,AN6867,AN1999,AN6246,AN2526,AN…

## Sheet: SchA_MF
The molecular functions (GO terms) overrepresented (Fishers exact test p<0.05) in the list of gene differentially regulated when the deltaschA strain was transferred from complete media to media containing avicel as the sole carbon source for 24h
GO term	Description	p-value	Genes enriched
GO:0003824	catalytic activity	1.52248e-06	AN0423,AN0918,AN10127,AN2828,AN8118,AN4388,AN3019,AN1628,AN5746,AN2293,AN8514,AN8860,AN8121,AN10763,AN7722,AN1059,AN1414,AN3805,AN7950,AN6352,AN1743,AN4809,AN8559,AN10296,AN7815,AN6093,AN8827,AN9380,AN6048,AN0256,AN6126,AN8683,AN4525,AN3059,AN1063,AN3031,AN8905,AN7402,AN8862,AN4901,AN2526,AN8280,AN0980,AN0567,AN0787,AN6346,AN1194,AN0432,AN2314,AN9400,AN0606,AN8213,AN3747,AN3916,AN4055,AN3581,AN62…
GO:0016798	hydrolase activity, acting on glycosyl bonds	0.000201788	AN6470,AN7402,AN7950,AN6352,AN0299,AN4852,AN4825,AN4372,AN1818,AN9365,AN10127,AN8481,AN2828,AN1502,AN3733,AN0779,AN3613,AN6620,AN0472,AN0980,AN7349,AN1542,AN7908,AN0787,AN1285,AN12280,AN2017,AN3418,AN5176,AN0452,AN10060,AN4389,AN8999,AN2936,AN4871,AN0517,AN10482,AN9390,
GO:0016491	oxidoreductase activity	0.000324085	AN0423,AN0231,AN7818,AN0918,AN8118,AN1397,AN4388,AN6024,AN9007,AN0836,AN7500,AN5716,AN7451,AN6731,AN5130,AN2846,AN7387,AN7111,AN1752,AN1986,AN2316,AN8559,AN7590,AN7821,AN10296,AN0055,AN4376,AN7805,AN5563,AN8123,AN0747,AN8683,AN4525,AN0942,AN10217,AN10290,AN1063,AN3524,AN8905,AN3580,AN2526,AN6787,AN7388,AN1915,AN1003,AN1006,AN7806,AN2509,AN0567,AN5704,AN5737,AN0150,AN0432,AN3922,AN0606,AN2286,AN80…
GO:0004553	hydrolase activity, hydrolyzing O-glycosyl compounds	0.000121873	AN6470,AN7402,AN7950,AN6352,AN0299,AN4852,AN4825,AN4372,AN1818,AN9365,AN10127,AN8481,AN2828,AN1502,AN3733,AN0779,AN3613,AN6620,AN0472,AN0980,AN7349,AN1542,AN7908,AN0787,AN1285,AN12280,AN2017,AN3418,AN5176,AN0452,AN10060,AN8999,AN2936,AN4871,AN0517,AN10482,AN9390,
