# Supplementary material for: Functional characterisation of the non-essential protein kinases and phosphatases regulating Aspergillus nidulans hydrolytic enzyme production
Source: Biotechnol Biofuels. 2013 Jun 25;6:91. doi: 10.1186/1754-6834-6-91 (PMC3698209; doi:10.1186/1754-6834-6-91)
Supplement: Additional file 5: Table S3 — The genes significantly induced (t test, p < 0.01) post transfer from complete media to minimal media containing AVICEL as the sole carbon source for 24 h in the parental, ∆schA and ∆snfA strains. Genes are presented according to whether induction occurred in a single or multiple strains. The data presented includes; MIPS functional categorisation, TargetP prediction of secretion and CAZy identification. [file 1754-6834-6-91-S5.xlsx]

## Sheet: WT only
Genes significantly up regulated, only in the wild-type strain, post 24h growth on avicel
For each gene the MIPS, TargetP and CAZy were used to identfy the function and if a protein product was secreted or a carbohydrate-acting enzymes, respectively
							MIPS Funcat
Gene ID	WT	∆schA	∆snfA	AspGD description	TargetP	CAZy	1	2	4	10	11	12	14	16	18	20	30	32	34	36	38	40	41	42	43	47
AN7396	7.69406	#N/A	#N/A	Putative beta-glucosidase	AN7396	GH3	1	0	0	0	0	0	0	0	0	0	0	0	0	0	0	0	0	0	0	0
AN5282	7.66609	#N/A	#N/A	Protein with cellulose 1,4-beta-cellobiosidase activity, involved in degradation of glucans	AN5282	CBM1,GH6	1	0	0	0	0	0	0	0	0	0	0	0	0	0	0	0	0	0	0	0
AN12089	7.38949	#N/A	#N/A	Ortholog of A. oryzae RIB40 : AO090124000044 and A. niger ATCC 1015 : 42282-mRNA	#N/A	#N/A	0	0	0	0	0	0	0	0	0	1	0	0	0	0	0	0	0	0	0	0
AN1577	7.34684	#N/A	#N/A	Has domain(s) with predicted substrate-specific transmembrane transporter activity, role in transmembrane transport and integral to membrane localization	#N/A	#N/A	0	0	0	0	0	0	0	0	0	0	0	0	0	0	0	0	0	0	0	0
AN0494	7.10748	#N/A	#N/A	Protein with cellulose 1,4-beta-cellobiosidase activity, involved in degradation of glucans	AN0494	GH7,CBM1	1	0	0	0	0	0	0	0	0	0	0	0	0	0	0	0	0	0	0	0
AN10419	7.04758	#N/A	#N/A	Putative beta-1,4-endoglucanase	#N/A	#N/A	1	0	0	0	0	0	0	0	0	0	0	0	0	0	0	0	0	0	0	0
AN7598	7.01588	#N/A	#N/A	Ortholog of A. fumigatus Af293 : Afu2g15420, A. flavus NRRL 3357 : AFL2G_03205, AFL2G_12541, N. fischeri NRRL 181 : NFIA_090660, A. terreus NIH2624 : ATEG_02406 and A. clavatus NRRL 1 : ACLA_074380	AN7598	#N/A	1	0	0	0	0	0	0	0	0	0	0	0	0	0	0	0	0	0	0	0
AN8953	6.95933	#N/A	#N/A	Putative alpha-glucosidase with a predicted role in maltose metabolism; transcriptionally induced by isomaltose; induced by rapamycin-induced autophagy	AN8953	GH31	1	0	0	0	0	0	0	0	0	0	0	0	0	0	0	0	0	0	0	0
AN1273	6.49342	#N/A	#N/A	Putative cellulose 1,4-beta-cellobiosidase with a predicted role in cellulose metabolism	#N/A	GH6	1	0	0	0	0	0	0	0	0	0	0	0	0	0	0	0	0	0	0	0
AN5993	6.30763	#N/A	#N/A	Has domain(s) with predicted calcium ion binding activity	AN5993	#N/A	0	0	0	0	0	0	0	0	0	1	0	0	0	0	0	0	0	0	0	0
AN2601	6.10665	#N/A	#N/A	Has domain(s) with predicted substrate-specific transmembrane transporter activity, role in transmembrane transport and integral to membrane localization	#N/A	#N/A	1	0	0	0	0	0	0	0	0	0	0	0	0	0	0	0	0	0	0	0
AN3903	6.07319	#N/A	#N/A	Putative beta-glucosidase with a predicted role in polysaccharide degradation	#N/A	GH3	1	0	0	0	0	0	0	0	0	1	0	0	0	0	0	0	0	0	0	0
AN8502	6.00913	#N/A	#N/A	Has domain(s) with predicted role in transmembrane transport and integral to membrane localization	#N/A	#N/A	0	0	0	0	0	0	0	0	0	0	0	0	0	0	0	0	0	0	0	0
AN0013	5.96548	#N/A	#N/A	Possible pseudogene	#N/A	#N/A	0	0	0	0	0	0	0	0	0	0	0	0	0	0	0	0	0	0	0	0
AN2632	5.88236	#N/A	#N/A	Putative alpha-N-arabinofuranosidase with a predicted role in arabinose polymer metabolism	#N/A	GH62	0	0	0	0	0	0	0	0	0	0	0	0	0	0	0	0	0	0	0	0
AN8599	5.85593	#N/A	#N/A	Ortholog of A. fumigatus Af293 : Afu6g01790, N. fischeri NRRL 181 : NFIA_047950, A. clavatus NRRL 1 : ACLA_098930 and A. fumigatus A1163 : AFUB_096560	#N/A	#N/A	0	0	0	0	0	0	0	0	0	0	0	0	0	0	0	0	0	0	0	0
AN6428	5.70378	#N/A	#N/A	Putative beta-1,4-endoglucanase	AN6428	GH61	1	0	0	0	0	0	0	0	0	0	0	0	0	0	0	0	0	0	0	0
AN3358	5.69006	#N/A	#N/A	Protein with endo-beta-(1,4)-mannanase activity, involved in degradation of mannans	AN3358	GH5	1	0	0	0	0	0	0	0	0	0	0	0	0	0	0	0	0	0	0	0
AN5320	5.67264	#N/A	#N/A	Has domain(s) with predicted hydrolase activity, acting on ester bonds activity and role in lipid metabolic process	AN5320	CEnc	0	0	0	0	0	0	0	0	0	0	0	0	0	0	0	0	0	0	0	0
AN1899	5.19087	#N/A	#N/A	Putative 4-hydroxyphenylpyruvate dioxygenase with a predicted role in aromatic amino acid biosynthesis; expression induced by phenylalanine and repressed by glucose; mutants unable to use phenylalanine as a sole carbon source	#N/A	#N/A	1	0	0	0	0	0	0	1	0	0	0	0	0	0	0	0	0	0	0	0
AN10368	5.12427	#N/A	#N/A	Has domain(s) with predicted carbon-sulfur lyase activity and role in metabolic process	#N/A	#N/A	0	0	0	0	0	0	0	0	0	0	0	0	0	0	0	0	0	0	0	0
AN2528	4.91258	#N/A	#N/A	Protein with rhamnogalacturonan acetylesterase activity, involved in degradation of pectin	AN2528	CE12	1	0	0	0	0	0	0	0	0	0	0	1	0	0	0	0	0	0	0	0
AN8516	4.61747	#N/A	#N/A	Putative aminotransferase; member of the tdi (terrequinone A biosynthesis) gene cluster; transcriptionally regulated by LaeA	#N/A	#N/A	1	0	0	0	0	0	0	1	0	0	0	0	0	0	0	0	0	0	0	0
AN9276	4.61668	#N/A	#N/A	Putative beta-1,4-endomannanase	AN9276	CBM1,GH5	1	0	0	0	0	0	0	0	0	0	0	0	0	0	0	0	0	0	0	0
AN6518	4.613	#N/A	#N/A	Has domain(s) with predicted hydrolase activity, acting on carbon-nitrogen (but not peptide) bonds activity and role in carbohydrate metabolic process	#N/A	CEnc	0	0	0	0	0	0	0	0	0	1	0	0	0	0	0	0	0	0	0	0
AN5734	4.49155	#N/A	#N/A	Putative MFS-type quinate transporter	#N/A	#N/A	1	0	0	0	0	0	0	0	0	0	0	0	1	0	0	0	0	0	0	0
AN9287	4.47083	#N/A	#N/A	Putative lipolytic enzyme with a predicted role in lipid metabolism; transcriptionally induced by growth on xylose	AN9287	#N/A	0	0	0	0	0	0	0	0	0	0	0	0	0	0	0	0	0	0	0	0
AN2660	4.44764	#N/A	#N/A	Ortholog of A. nidulans FGSC A4 : AN6764, AN7798, A. fumigatus Af293 : Afu8g01960, A. niger CBS 513.88 : An11g05430, An01g12050, An11g03480, An01g01140 and A. flavus NRRL 3357 : AFL2G_07092	#N/A	#N/A	0	0	0	0	0	0	0	0	0	0	0	0	0	0	0	0	0	0	0	0
AN7944	4.42018	#N/A	#N/A	Putative GNAT-type acetyltransferase; expression upregulated after exposure to farnesol	#N/A	#N/A	0	0	0	0	0	0	0	0	0	0	0	0	0	0	0	0	0	0	0	0
AN2569	4.41392	#N/A	#N/A	Protein with pectin lyase activity, involved in degradation of pectin	AN2569	PL1	0	0	0	0	0	0	0	0	0	0	0	0	0	0	0	0	0	0	0	0
AN4692	4.30408	#N/A	#N/A	0	#N/A	#N/A	0	0	0	0	0	0	0	0	0	0	0	0	0	0	0	0	0	0	0	0
AN0964	4.26045	#N/A	#N/A	Ortholog of A. niger CBS 513.88 : An01g10620, A. oryzae RIB40 : AO090005001050, A. flavus NRRL 3357 : AFL2G_01006, A. niger ATCC 1015 : 136898-mRNA and N. fischeri NRRL 181 : NFIA_008750	#N/A	#N/A	0	0	0	0	0	0	0	0	0	0	0	0	0	0	0	0	0	0	0	0
AN0759	4.22288	#N/A	#N/A	Ortholog of A. fumigatus Af293 : Afu1g14190, A. niger CBS 513.88 : An01g12200, A. flavus NRRL 3357 : AFL2G_03344, A. niger ATCC 1015 : 172849-mRNA and N. fischeri NRRL 181 : NFIA_011230	#N/A	#N/A	0	0	0	0	0	0	0	0	0	1	0	0	0	0	0	0	0	0	0	0
AN6669	4.16227	#N/A	#N/A	Putative sugar transporter	#N/A	#N/A	1	0	0	0	0	0	0	0	0	0	0	0	1	0	0	0	0	0	0	0
AN3042	4.1397	#N/A	#N/A	Ortholog of A. fumigatus Af293 : Afu7g00320, A. niger CBS 513.88 : An13g02670, A. oryzae RIB40 : AO090005001314, A. flavus NRRL 3357 : AFL2G_01235 and A. niger ATCC 1015 : 44861-mRNA	AN3042	#N/A	0	0	0	0	0	0	0	0	0	0	0	0	0	0	0	0	0	0	0	0
AN3388	4.13618	#N/A	#N/A	Putative alpha-amylase with a predicted role in starch metabolism; transcriptionally induced by isomaltose in an amyR-dependent manner	AN3388	GH13	1	0	0	0	0	0	0	0	0	0	0	0	0	0	0	0	0	0	0	0
AN11143	4.09228	#N/A	#N/A	Putative glucoamylase with a predicted role in starch metabolism	AN11143	GH15,CBM20	1	0	0	0	0	0	0	0	0	0	0	0	0	0	0	0	0	0	1	0
AN6106	4.09204	#N/A	#N/A	Putative pectate lyase with a predicted role in pectin degradation	AN6106	PL3	1	0	0	0	0	0	0	0	0	1	0	1	0	0	0	0	0	0	0	0
AN8078	4.06294	#N/A	#N/A	Phenylacetate 2-hydroxylase; cytochrome P450 monooxygenase involved in phenylacetate utilization; transcript is induced by phenylacetate	AN8078	#N/A	1	0	0	0	0	0	0	1	0	0	0	1	0	0	0	0	0	0	0	0
AN9340	4.05306	#N/A	#N/A	Alpha,alpha-trehalase with a role in trehalose hydrolysis; localized to the conidial cell wall; expression upregulated after exposure to farnesol	#N/A	GH65	1	1	0	0	0	0	0	0	0	0	0	1	0	0	0	0	0	0	0	0
AN7811	3.91321	#N/A	#N/A	Putative sterigmatocystin biosynthesis protein with a predicted role in sterigmatocystin/aflatoxin biosynthesis; member of the sterigmatocystin biosynthesis gene cluster; transcript repressed by nitrate	#N/A	#N/A	0	0	0	0	0	0	0	0	0	0	0	0	0	0	0	0	0	0	0	0
AN10124	3.83185	#N/A	#N/A	Beta-glycosidase; transcriptionally induced by growth on xylose	#N/A	#N/A	1	0	0	0	0	0	0	0	0	0	0	1	0	0	0	0	0	0	0	0
AN3368	3.74563	#N/A	#N/A	Protein with beta-mannosidase activity, involved in degradation of mannans; transcriptionally induced by growth on xylose	#N/A	GH2	1	0	0	0	0	0	1	0	0	0	0	0	0	0	0	0	0	0	0	0
AN8532	3.66612	#N/A	#N/A	Predicted glycosylphosphatidylinositol (GPI)-anchored protein	AN8532	#N/A	0	0	0	0	0	0	0	0	0	1	0	0	0	0	0	0	0	0	0	0
AN6118	3.6351	#N/A	#N/A	Dicarboxylic amino acid permease, mediates high-affinity transport of L-glutamate and L-aspartate; regulated by nitrogen metabolite repression; mutants fail to utilize aspartate as a sole nitrogen source	#N/A	#N/A	0	0	0	0	0	0	0	0	0	0	0	0	0	0	0	0	0	0	0	0
AN3369	3.56584	#N/A	#N/A	Has domain(s) with predicted DNA binding, sequence-specific DNA binding transcription factor activity, zinc ion binding activity, role in regulation of transcription, DNA-dependent, transcription, DNA-dependent and nucleus localization	#N/A	#N/A	1	0	0	0	1	0	0	0	0	0	0	0	0	0	0	0	0	0	0	0
AN12286	3.55304	#N/A	#N/A	0	#N/A	#N/A	0	0	0	0	0	0	0	0	0	0	0	0	0	0	0	0	0	0	0	0
AN0234	3.49966	#N/A	#N/A	Has domain(s) with predicted hydrolase activity	#N/A	#N/A	0	0	0	0	0	0	0	0	0	0	0	0	0	0	0	0	0	0	0	0
AN3611	3.48961	#N/A	#N/A	Protein of unknown function; transcript is induced by nitrate; predicted NirA binding site	#N/A	#N/A	0	0	0	0	0	0	0	0	0	0	0	0	0	0	0	0	0	0	0	0
AN8513	3.48065	#N/A	#N/A	Putative single-module nonribosomal peptide synthetase (NRPS); member of the tdi (terrequinone A biosynthesis) gene cluster; transcriptionally regulated by LaeA	#N/A	#N/A	1	0	0	0	0	0	0	0	0	0	0	1	1	0	0	0	0	0	0	0
AN6818	3.46564	#N/A	#N/A	Ortholog of A. oryzae RIB40 : AO090010000026, A. flavus NRRL 3357 : AFL2G_11293 and N. fischeri NRRL 181 : NFIA_093990	#N/A	#N/A	0	0	0	0	0	0	0	0	0	0	0	0	0	0	0	0	0	0	0	0
AN3402	3.43076	#N/A	#N/A	Putative alpha-amylase with a predicted role in starch metabolism; transcriptionally induced by isomaltose in an amyR-dependent manner	AN3402	GH13,CBM20	1	0	0	0	0	0	0	0	0	0	0	0	0	0	0	0	0	0	0	0
AN2338	3.39619	#N/A	#N/A	Ortholog of A. nidulans FGSC A4 : AN4144, AN8311, A. fumigatus Af293 : Afu4g07950, Afu5g10240, Afu6g00560 and A. niger CBS 513.88 : An06g00470, An11g07840	AN2338	#N/A	0	0	0	0	0	0	0	0	0	0	0	0	0	0	0	0	0	0	0	0
AN5444	3.34075	#N/A	#N/A	Putative tryptophan synthase with a predicted role in aromatic amino acid biosynthesis	#N/A	#N/A	1	0	0	0	0	0	0	1	0	0	0	0	0	0	0	0	0	0	0	0
AN1799	3.29843	#N/A	#N/A	Has domain(s) with predicted triglyceride lipase activity and role in lipid catabolic process	AN1799	#N/A	0	0	0	0	0	0	0	0	0	0	0	0	0	0	0	0	0	0	0	0
AN3370	3.29102	#N/A	#N/A	Ortholog(s) have role in GPI anchor biosynthetic process, fungal-type cell wall organization	AN3370	GT50	1	0	0	0	0	0	1	0	0	0	0	0	0	0	0	0	0	0	0	0
AN3917	3.26153	#N/A	#N/A	Putative cytochrome P450	#N/A	#N/A	1	1	0	0	0	0	0	0	0	0	0	0	0	0	0	0	0	0	0	0
AN0311	3.24498	#N/A	#N/A	Ortholog of A. fumigatus Af293 : Afu1g02600, A. niger CBS 513.88 : An01g05600, A. oryzae RIB40 : AO090005000834, A. flavus NRRL 3357 : AFL2G_00815 and A. niger ATCC 1015 : 206019-mRNA	#N/A	#N/A	0	0	0	0	0	0	0	0	0	0	0	0	0	0	0	0	0	0	0	0
AN2629	3.23901	#N/A	#N/A	Has domain(s) with predicted NADP binding, flavin adenine dinucleotide binding, flavin-containing monooxygenase activity and role in oxidation-reduction process	#N/A	#N/A	0	0	0	0	0	0	0	0	0	0	0	1	0	0	0	0	0	0	0	0
AN8241	3.22164	#N/A	#N/A	Endochitinase with a predicted role in chitin hydrolysis; glycosylphosphatidylinositol (GPI) anchored protein; modi&#64257;ed by O-linked glycosylation; localized to germination sites, hyphal branch points and regions of polarized growth	AN8241	GH18	1	0	0	1	0	0	0	0	0	0	0	0	0	0	0	0	0	0	0	0
AN3218	3.21719	#N/A	#N/A	Ortholog of A. oryzae RIB40 : AO090701000492 and A. flavus NRRL 3357 : AFL2G_06113	AN3218	#N/A	0	0	0	0	0	0	0	0	0	0	0	0	0	0	0	0	0	0	0	0
AN0949	3.15075	#N/A	#N/A	Has domain(s) with predicted iron ion binding, oxidoreductase activity and role in fatty acid biosynthetic process, oxidation-reduction process	#N/A	#N/A	0	0	0	0	0	0	0	0	0	0	0	0	0	0	0	0	0	0	0	0
AN10444	3.14981	#N/A	#N/A	Has domain(s) with predicted gamma-glutamyltransferase activity	AN10444	#N/A	1	0	0	0	0	0	0	0	0	0	0	0	0	0	0	0	0	0	0	0
AN10937	3.13736	#N/A	#N/A	Has domain(s) with predicted ATP binding, protein kinase activity and role in protein phosphorylation	#N/A	#N/A	1	0	0	1	1	0	1	1	1	0	1	1	1	0	0	0	0	0	0	0
AN1688	3.12904	#N/A	#N/A	Ortholog of S. cerevisiae : YBR053C, A. fumigatus Af293 : Afu4g08610, A. niger CBS 513.88 : An04g03420, A. oryzae RIB40 : AO090023000696 and A. flavus NRRL 3357 : AFL2G_04518	#N/A	#N/A	0	0	0	0	0	0	0	1	0	0	0	1	1	0	0	1	0	0	0	0
AN11140	3.07827	#N/A	#N/A	Possible pseudogene	#N/A	#N/A	0	0	0	0	0	0	0	0	0	1	0	0	0	0	0	0	0	0	0	0
AN7648	3.06812	#N/A	#N/A	Has domain(s) with predicted role in transmembrane transport and integral to membrane localization	#N/A	#N/A	0	0	0	0	0	0	0	0	0	0	0	0	0	0	0	0	0	0	0	0
AN10544	3.03049	#N/A	#N/A	Has domain(s) with predicted 3-dehydroquinate dehydratase activity and role in metabolic process	#N/A	#N/A	1	0	0	0	1	0	0	1	0	0	0	0	0	0	0	0	0	0	0	0
AN7215	3.01977	#N/A	#N/A	0	#N/A	#N/A	0	0	0	0	0	0	0	0	0	0	0	0	0	0	0	0	0	0	0	0
AN7646	3.00536	#N/A	#N/A	Protein with pectate lyase activity, involved in degradation of pectin	AN7646	PL1	1	0	0	0	0	0	0	0	0	1	0	1	0	0	0	0	0	0	0	0
AN3220	2.97165	#N/A	#N/A	Has domain(s) with predicted substrate-specific transmembrane transporter activity, role in transmembrane transport and integral to membrane localization	#N/A	#N/A	0	0	0	0	0	0	0	0	0	1	0	0	0	0	0	0	0	0	0	0
AN0554	2.96659	#N/A	#N/A	Aldehyde dehydrogenase; possible roles in beta-alanine, acetate, acetaldehyde and ethanol metabolism, methylglyoxal bypass, penicillin biosynthesis; menadione stress-decreased; carbon starvation autophagy-induced; hypoxia upregulated	#N/A	#N/A	1	1	0	0	0	0	0	1	0	0	0	1	0	0	0	0	0	0	0	0
AN4524	2.93681	#N/A	#N/A	Has domain(s) with predicted DNA binding activity and role in regulation of transcription, DNA-dependent	#N/A	#N/A	0	0	0	0	0	0	0	0	0	0	0	0	0	0	0	0	0	0	0	0
AN0954	2.93463	#N/A	#N/A	Has domain(s) with predicted heme binding activity	#N/A	#N/A	0	0	0	0	0	0	0	0	0	0	0	1	0	0	0	0	0	0	0	0
AN10588	2.89987	#N/A	#N/A	0	AN10588	#N/A	0	0	0	0	0	0	0	0	0	0	0	0	0	0	0	0	0	0	0	0
AN0741	2.88014	#N/A	#N/A	Pectate lyase involved in degradation of pectin; regulated by the carbon catabolite repression system	AN0741	PL1	1	0	0	0	0	0	0	0	0	0	0	1	0	0	0	0	0	0	0	0
AN3675	2.85665	#N/A	#N/A	Transcription factor of the c-Jun-like transcriptional activator family; involved in cross-pathway control of amino acid biosynthesis in response to amino acid starvation; role in sexual development; Saccharomyces cerevisiae Gcn4p homolog	#N/A	#N/A	1	0	0	0	1	0	0	1	0	0	0	1	0	0	0	0	0	0	0	0
AN3125	2.84244	#N/A	#N/A	Has domain(s) with predicted role in response to stress and integral to membrane localization	#N/A	#N/A	0	0	0	0	0	0	0	0	0	0	0	0	0	0	0	0	0	0	0	0
AN6411	2.834	#N/A	#N/A	Putative GNAT-type acetyltransferase	#N/A	#N/A	0	0	0	0	0	0	0	0	0	0	0	0	0	0	0	0	0	0	0	0
AN10908	2.83131	#N/A	#N/A	Ortholog of A. nidulans FGSC A4 : AN5944, A. niger CBS 513.88 : An06g00460, An16g08070, An11g00100, An07g04470, A. oryzae RIB40 : AO090038000122 and A. flavus NRRL 3357 : AFL2G_08946, AFL2G_10172	AN10908	#N/A	1	0	0	0	0	0	0	0	0	0	0	1	1	0	0	0	0	0	0	0
AN5727	2.83048	#N/A	#N/A	Protein with endo-beta-1,4-galactanase activity, involved in degradation of pectin	AN5727	GH53	1	0	0	0	0	0	0	0	0	0	0	0	0	0	0	0	0	0	0	0
AN2530	2.82822	#N/A	#N/A	Heat shock protein 30; expression upregulated after exposure to farnesol	#N/A	#N/A	0	0	0	0	0	0	0	0	0	0	0	1	0	0	0	0	0	0	0	0
AN8235	2.82006	#N/A	#N/A	Ortholog of A. fumigatus Af293 : Afu5g03710, A. niger CBS 513.88 : An09g06450, A. oryzae RIB40 : AO090102000581, A. flavus NRRL 3357 : AFL2G_09955 and A. niger ATCC 1015 : 56877-mRNA	#N/A	#N/A	0	0	0	0	0	0	0	0	0	0	0	0	0	0	0	0	0	0	0	0
AN6464	2.80535	#N/A	#N/A	Has domain(s) with predicted hydrolase activity, acting on ester bonds activity and role in lipid metabolic process	AN6464	CE3	1	0	0	0	0	0	0	0	0	0	0	0	0	0	0	0	0	0	0	0
AN1826	2.77366	#N/A	#N/A	Has domain(s) with predicted hydrolase activity	#N/A	#N/A	0	0	0	0	0	0	0	0	0	0	0	0	0	0	0	0	0	0	0	0
AN7413	2.76054	#N/A	#N/A	Putative endo-beta-(1,4)-mannanase with predicted role in degradation of mannans	AN7413	GH26	1	0	0	0	0	0	0	0	0	0	0	0	0	0	0	0	0	0	0	0
AN10376	2.75464	#N/A	#N/A	Putative alpha-fucosidase	#N/A	#N/A	0	0	0	0	0	0	0	0	0	0	0	0	0	0	0	0	0	0	0	0
AN10024	2.72104	#N/A	#N/A	Has domain(s) with predicted monooxygenase activity and role in oxidation-reduction process	#N/A	#N/A	0	0	0	0	0	0	0	0	0	0	0	0	0	0	0	0	0	0	0	0
AN0791	2.70648	#N/A	#N/A	0	#N/A	#N/A	0	0	0	0	0	0	0	0	0	0	0	0	0	0	0	0	0	0	0	0
AN11700	2.68622	#N/A	#N/A	0	#N/A	#N/A	0	0	0	0	0	0	0	0	0	0	0	0	0	0	0	0	0	0	0	0
AN3079	2.68281	#N/A	#N/A	Secreted thaumatin-like protein; role in early conidial germination; localized to the cell wall of germinating conidia but not to germ tubes; cetA transcript is repressed by glucose	AN3079	#N/A	0	0	0	0	0	0	0	0	0	0	0	0	0	0	0	0	0	0	0	0
AN2019	2.6665	#N/A	#N/A	Ortholog of A. oryzae RIB40 : AO090011000511, A. flavus NRRL 3357 : AFL2G_05272 and A. niger ATCC 1015 : 37117-mRNA	#N/A	#N/A	0	0	0	0	0	0	0	0	0	1	0	0	0	0	0	0	0	0	0	0
AN1681	2.66126	#N/A	#N/A	Has domain(s) with predicted role in transmembrane transport and integral to membrane localization	#N/A	#N/A	0	0	0	0	0	0	0	0	0	1	0	0	0	0	0	0	0	0	0	0
AN1601	2.64824	#N/A	#N/A	Putative cytochrome P450; O-methylsterigmatocystin oxidoreductase with a predicted role in sterigmatocystin/aflatoxin biosynthesis	AN1601	#N/A	1	0	0	0	0	0	0	1	0	1	0	1	0	0	0	0	1	1	0	0
AN6770	2.61677	#N/A	#N/A	Has domain(s) with predicted amino acid transmembrane transporter activity, role in amino acid transmembrane transport and membrane localization	#N/A	#N/A	0	0	0	0	0	0	0	0	0	1	0	0	0	0	0	0	0	0	0	0
AN3359	2.60272	#N/A	#N/A	Has domain(s) with predicted amino acid transmembrane transporter activity, role in amino acid transmembrane transport and membrane localization	AN3359	#N/A	0	0	0	0	0	0	0	0	0	0	0	0	1	0	0	0	0	0	0	0
AN1664	2.58856	#N/A	#N/A	Has domain(s) with predicted hydrolase activity	#N/A	#N/A	0	0	0	0	0	0	0	0	0	1	0	0	0	0	0	0	0	0	0	0
AN7436	2.56038	#N/A	#N/A	Putative protein disulfide isomerase; pdiA mRNA expression increased in the presence of farnesol	AN7436	#N/A	0	0	0	0	0	0	1	1	0	1	0	0	0	0	0	0	0	0	0	0
AN9456	2.55218	#N/A	#N/A	Has domain(s) with predicted role in transmembrane transport and integral to membrane localization	#N/A	#N/A	0	0	0	0	0	0	0	0	0	0	0	0	0	0	0	0	0	0	0	0
AN0006	2.53798	#N/A	#N/A	Ortholog of N. fischeri NRRL 181 : NFIA_005440, A. terreus NIH2624 : ATEG_04195 and A. clavatus NRRL 1 : ACLA_062940, ACLA_090730	#N/A	#N/A	0	0	0	0	0	0	0	0	0	0	0	0	0	0	0	0	0	0	0	0
AN7457	2.50325	#N/A	#N/A	Ortholog(s) have fungal-type vacuole membrane localization	AN7457	#N/A	0	0	0	0	0	0	0	0	0	0	0	0	0	0	0	0	0	0	0	0
AN11498	2.48729	#N/A	#N/A	#N/A	#N/A	#N/A	0	0	0	0	0	0	0	0	0	0	0	0	0	0	0	0	0	0	0	0
AN9378	2.47462	#N/A	#N/A	Has domain(s) with predicted nucleotide binding, oxidoreductase activity and role in oxidation-reduction process	#N/A	#N/A	1	0	0	0	0	0	0	1	0	0	0	0	0	0	0	0	0	0	0	0
AN0034	2.47316	#N/A	#N/A	Putative glycerone kinase with a predicted role in glycerol metabolism; transcript upregulated by growth in glycerol	#N/A	#N/A	1	0	0	0	0	0	0	1	0	0	0	1	0	0	0	0	0	0	0	0
AN4575	2.44808	#N/A	#N/A	Ortholog of A. oryzae RIB40 : AO090011000461 and A. flavus NRRL 3357 : AFL2G_05228	AN4575	#N/A	0	0	0	0	0	0	0	0	0	0	0	0	0	0	0	0	0	0	0	0
AN10789	2.44596	#N/A	#N/A	Has domain(s) with predicted DNA binding, sequence-specific DNA binding transcription factor activity, zinc ion binding activity, role in regulation of transcription, DNA-dependent, transcription, DNA-dependent and nucleus localization	#N/A	#N/A	0	0	0	0	1	0	0	0	0	0	0	0	0	0	0	0	0	0	0	0
AN3299	2.44148	#N/A	#N/A	Ortholog of A. fumigatus Af293 : Afu2g00590, A. niger CBS 513.88 : An07g01100, A. oryzae RIB40 : AO090103000485, A. flavus NRRL 3357 : AFL2G_11933 and A. niger ATCC 1015 : 40206-mRNA	#N/A	#N/A	0	0	0	0	0	0	0	0	0	0	0	0	0	0	0	0	0	0	0	0
AN4197	2.43888	#N/A	#N/A	Has domain(s) with predicted sequence-specific DNA binding transcription factor activity, zinc ion binding activity, role in regulation of transcription, DNA-dependent and nucleus localization	#N/A	#N/A	0	0	0	0	0	0	0	0	0	0	0	0	0	0	0	0	0	0	0	0
AN6775	2.42492	#N/A	#N/A	Protein involved in penicillin biosynthesis, null produces reduced levels of penicillin; partially redundant with aatA	#N/A	#N/A	0	0	0	0	0	0	0	0	0	0	0	0	0	0	0	0	0	0	0	0
AN6088	2.42349	#N/A	#N/A	Predicted metal ion transmembrane transporter; upregulated in A. oryzae and A. nidulans under hypoxic growth conditions	#N/A	#N/A	0	0	0	0	0	0	0	0	0	0	0	0	0	0	0	0	0	0	0	0
AN3180	2.38726	#N/A	#N/A	0	#N/A	#N/A	0	0	0	0	0	0	0	0	0	0	0	0	0	0	0	0	0	0	0	0
AN2685	2.36941	#N/A	#N/A	Ortholog of A. flavus NRRL 3357 : AFL2G_07450, A. niger ATCC 1015 : 184563-mRNA, A. terreus NIH2624 : ATEG_06110 and A. clavatus NRRL 1 : ACLA_017060	#N/A	#N/A	0	0	0	0	0	0	0	0	0	0	0	0	0	0	0	0	0	0	0	0
AN3297	2.3615	#N/A	#N/A	Protein with endo-beta-(1,4)-mannanase activity, involved in degradation of mannans	AN3297	GH5	1	0	0	0	0	0	0	0	0	0	0	0	0	0	0	0	0	0	0	0
AN6116	2.34659	#N/A	#N/A	Ortholog of A. fumigatus Af293 : Afu2g08820, A. niger CBS 513.88 : An12g04450, A. oryzae RIB40 : AO090011000818, A. flavus NRRL 3357 : AFL2G_05532 and A. niger ATCC 1015 : 56711-mRNA	#N/A	#N/A	0	0	0	0	0	0	0	0	0	0	0	0	0	0	0	0	0	0	0	0
AN4013	2.3313	#N/A	#N/A	Has domain(s) with predicted DNA binding, zinc ion binding activity, role in transcription, DNA-dependent and nucleus localization	#N/A	#N/A	1	0	0	0	1	0	0	1	0	0	0	1	0	0	0	0	0	0	0	0
AN2951	2.3232	#N/A	#N/A	Putative UDP-glucose 4-epimerase with a predicted role in galactose and galactitol metabolism	#N/A	#N/A	1	1	0	0	0	0	0	1	0	0	0	0	0	0	0	0	0	0	0	0
AN7953	2.31683	#N/A	#N/A	Has domain(s) with predicted iron ion binding, oxidoreductase activity, acting on paired donors, with incorporation or reduction of molecular oxygen and 2-oxoglutarate as one donor, more	#N/A	#N/A	1	0	0	0	0	0	0	0	0	1	0	0	0	0	0	0	0	0	0	0
AN3609	2.31049	#N/A	#N/A	Putative cytochrome P450	AN3609	#N/A	1	0	0	0	0	0	0	0	0	0	0	1	0	0	0	0	0	0	0	0
AN1465	2.30454	#N/A	#N/A	Ortholog of A. fumigatus Af293 : Afu8g04560, A. niger ATCC 1015 : 204925-mRNA, N. fischeri NRRL 181 : NFIA_097360, A. terreus NIH2624 : ATEG_00080 and A. fumigatus A1163 : AFUB_082930	AN1465	#N/A	0	0	0	0	0	0	0	0	0	0	0	0	0	0	0	0	0	0	0	0
AN10046	2.29657	#N/A	#N/A	#N/A	#N/A	#N/A	0	0	0	0	0	0	0	0	0	0	0	0	0	0	0	0	0	0	0	0
AN7275	2.29179	#N/A	#N/A	Putative beta-1,4-xylosidase	#N/A	GH43	1	0	0	0	0	0	0	0	0	0	0	0	0	0	0	0	0	0	0	0
AN4773	2.27748	#N/A	#N/A	Has domain(s) with predicted DNA binding, zinc ion binding activity, role in transcription, DNA-dependent and nucleus localization	#N/A	#N/A	0	0	0	0	0	0	0	0	0	0	0	0	0	0	0	0	0	0	0	0
AN4926	2.26477	#N/A	#N/A	Ortholog of A. fumigatus Af293 : Afu3g10640, A. niger CBS 513.88 : An02g06280, A. oryzae RIB40 : AO090003000608, A. flavus NRRL 3357 : AFL2G_02391 and A. niger ATCC 1015 : 197370-mRNA	#N/A	#N/A	0	0	0	0	0	0	0	0	0	0	0	0	0	0	0	0	0	0	0	0
AN7353	2.25875	#N/A	#N/A	Putative galactose 1-dehydrogenase with a predicted role in galactonic acid and galactonate metabolism	#N/A	#N/A	0	0	0	0	0	0	0	0	0	0	0	0	0	0	0	0	0	0	0	0
AN1402	2.24691	#N/A	#N/A	Has domain(s) with predicted acetyltransferase activity, sequence-specific DNA binding transcription factor activity, zinc ion binding activity, role in regulation of transcription, DNA-dependent and nucleus localization	#N/A	#N/A	1	0	0	0	0	0	0	0	0	0	0	0	0	0	0	0	0	0	0	0
AN3255	2.22792	#N/A	#N/A	Ortholog(s) have glutathione peroxidase activity, glutathione transferase activity, phosphoprotein binding, transcription corepressor activity	#N/A	#N/A	1	0	0	0	1	0	0	0	0	0	0	1	1	0	0	0	0	0	0	0
AN6273	2.22741	#N/A	#N/A	Ortholog(s) have intracellular localization	AN6273	#N/A	0	0	0	0	0	0	0	0	0	0	0	1	0	0	0	0	0	0	0	0
AN10575	2.22076	#N/A	#N/A	Predicted glycosylphosphatidylinositol (GPI)-anchored protein	AN10575	#N/A	0	0	0	0	0	0	0	0	0	0	0	0	0	0	0	0	0	0	0	0
AN2248	2.21929	#N/A	#N/A	Putative 4-aminobutyrate transaminase, required for utilization of gamma-aminobutyric acid (GABA); transcriptionally regulated by AmdR	#N/A	#N/A	1	0	0	0	0	0	0	1	0	0	0	0	0	0	0	0	0	0	0	0
AN8605	2.21845	#N/A	#N/A	Putative peptidyl-prolyl cis-trans isomerase (PPIase); cyclophilin	#N/A	#N/A	0	0	0	0	0	0	1	0	0	0	0	1	0	0	0	1	0	0	0	0
AN7857	2.21387	#N/A	#N/A	Predicted glycosylphosphatidylinositol (GPI)-anchored protein	AN7857	#N/A	0	0	0	0	0	0	0	0	0	0	0	0	0	0	0	0	0	0	0	0
AN1221	2.21123	#N/A	#N/A	Ortholog of A. fumigatus Af293 : Afu1g10620, A. niger CBS 513.88 : An08g02680, A. oryzae RIB40 : AO090038000358, A. flavus NRRL 3357 : AFL2G_07706 and A. niger ATCC 1015 : 129801-mRNA	#N/A	#N/A	0	0	0	0	0	0	0	0	0	0	0	0	0	0	0	0	0	0	0	0
AN3925	2.20154	#N/A	#N/A	Has domain(s) with predicted catalytic activity, cation binding activity and role in carbohydrate metabolic process	AN3925	GH128	0	0	0	0	0	0	0	0	0	0	0	0	0	0	0	0	0	0	0	0
AN2836	2.19695	#N/A	#N/A	Ortholog of A. clavatus NRRL 1 : ACLA_076300	#N/A	#N/A	0	0	0	0	0	0	0	0	0	0	0	0	0	0	0	0	0	0	0	0
AN12074	2.19649	#N/A	#N/A	Has domain(s) with predicted substrate-specific transmembrane transporter activity, role in transmembrane transport and integral to membrane localization	#N/A	#N/A	0	0	0	0	0	0	0	0	0	0	0	0	0	0	0	0	0	0	0	0
AN1798	2.17785	#N/A	#N/A	Ortholog(s) have sterol esterase activity, role in cell wall mannoprotein biosynthetic process, sterol metabolic process and integral to membrane, plasma membrane localization	#N/A	#N/A	1	0	0	0	0	0	1	1	0	0	0	0	0	0	0	0	0	0	0	0
AN5775	2.17535	#N/A	#N/A	Predicted sequence-specific DNA binding transcription factor; upregulated in A. oryzae and A. nidulans under hypoxic growth conditions	#N/A	#N/A	0	0	0	0	0	0	0	0	0	0	0	0	0	0	0	0	0	0	0	0
AN8611	2.17524	#N/A	#N/A	Has domain(s) with predicted catalytic activity and role in nucleoside metabolic process	#N/A	#N/A	0	0	0	0	0	0	0	0	0	0	0	0	0	0	0	0	0	0	0	0
AN11840	2.17034	#N/A	#N/A	0	#N/A	#N/A	0	0	0	0	0	0	0	0	0	0	0	0	0	0	0	0	0	0	0	0
AN9365	2.15429	-1.77953	-1.48737	Protein with endo-1,4-beta-xylanase activity, involved in degradation of xylans	AN9365	GH11	1	0	0	0	0	0	0	0	0	0	0	1	0	0	0	0	0	0	0	0
AN5942	2.15249	#N/A	#N/A	0	AN5942	#N/A	0	0	0	0	0	0	0	0	0	0	0	0	0	0	0	0	0	0	0	0
AN1277	2.14724	#N/A	#N/A	Protein with alpha-arabinofuranosidase activity, involved in degradation of pectin	#N/A	GH51	1	0	0	0	0	0	0	0	0	0	0	0	0	0	0	0	0	0	0	0
AN8546	2.14071	#N/A	#N/A	Putative phospholipase C	#N/A	#N/A	0	0	0	0	0	0	0	0	0	0	0	0	0	0	0	0	0	0	0	0
AN10827	2.13922	#N/A	#N/A	Ortholog of S. cerevisiae : YCL012C, A. fumigatus Af293 : Afu6g05190, A. niger CBS 513.88 : An15g00090, A. oryzae RIB40 : AO090701000015 and A. flavus NRRL 3357 : AFL2G_05674	AN10827	#N/A	0	0	0	0	0	0	0	0	0	0	0	0	0	0	0	0	0	0	0	0
AN4292	2.13103	#N/A	#N/A	Possible pseudogene	#N/A	#N/A	0	0	0	0	0	0	0	0	0	0	0	0	0	0	0	0	0	0	0	0
AN0539	2.11233	#N/A	#N/A	Has domain(s) with predicted binding activity	#N/A	#N/A	0	0	0	0	0	0	0	0	0	0	0	0	0	0	0	0	0	0	0	0
AN7222	2.10435	#N/A	-0.674236	NACHT domain-containing protein; transcript is induced by nitrate	#N/A	#N/A	0	0	0	0	0	0	0	0	0	0	0	0	0	0	0	0	0	0	0	0
AN8978	2.09623	#N/A	#N/A	Transcription factor involved in positive regulation of the ethanol regulon; contains Zn(II)2Cys6 DNA-binding domain	#N/A	#N/A	0	0	0	0	0	0	0	0	0	0	0	0	0	0	0	0	0	0	0	0
AN1781	2.08524	#N/A	#N/A	Has domain(s) with predicted FMN binding, oxidoreductase activity and role in oxidation-reduction process	#N/A	#N/A	0	0	0	0	0	0	0	0	0	1	0	0	0	0	0	0	0	0	0	0
AN10062	2.08493	#N/A	#N/A	Has domain(s) with predicted role in transmembrane transport and integral to membrane localization	#N/A	#N/A	0	0	0	0	0	0	0	0	0	0	0	1	0	0	0	0	0	0	0	0
AN7074	2.07231	#N/A	#N/A	Has domain(s) with predicted nucleotide binding, oxidoreductase activity and role in oxidation-reduction process	#N/A	#N/A	1	0	0	0	0	0	0	0	0	0	0	0	0	0	0	0	0	0	0	0
AN0740	2.02993	#N/A	#N/A	Has domain(s) with predicted oxidoreductase activity, acting on the aldehyde or oxo group of donors, NAD or NADP as acceptor activity and role in oxidation-reduction process	#N/A	#N/A	1	1	0	0	0	0	0	0	0	0	0	0	0	0	0	0	0	0	0	0
AN2290	2.02907	#N/A	#N/A	STE-like transcription factor with homeobox and zinc finger domains; null mutation blocks sexual cycle but not asexual development, forms Hulle cells but no ascogenous tissue nor cleistothecia	#N/A	#N/A	1	0	0	0	1	0	0	1	0	1	0	1	1	0	0	0	1	1	1	0
AN1290	2.0125	#N/A	#N/A	Has domain(s) with predicted solute:hydrogen antiporter activity, role in cation transport, transmembrane transport and integral to membrane localization	#N/A	#N/A	0	0	0	0	0	0	0	0	0	0	0	0	1	0	0	0	0	0	0	0
AN1450	2.0005	#N/A	#N/A	Ortholog of A. fumigatus Af293 : Afu8g04380, A. niger CBS 513.88 : An16g08670, A. oryzae RIB40 : AO090103000063.1, A. flavus NRRL 3357 : AFL2G_12300 and A. niger ATCC 1015 : 57394-mRNA	#N/A	#N/A	0	0	0	0	0	0	0	0	0	0	0	0	0	0	0	0	0	0	0	0
AN2899	1.9963	#N/A	#N/A	Ortholog of A. fumigatus Af293 : Afu3g11450, A. niger CBS 513.88 : An02g07290, A. flavus NRRL 3357 : AFL2G_02310, A. niger ATCC 1015 : 174539-mRNA and N. fischeri NRRL 181 : NFIA_065850	#N/A	#N/A	0	0	0	0	0	0	0	0	0	0	0	0	0	0	0	0	0	0	0	0
AN6846	1.98579	#N/A	#N/A	Has domain(s) with predicted sequence-specific DNA binding transcription factor activity, zinc ion binding activity, role in regulation of transcription, DNA-dependent and nucleus localization	#N/A	#N/A	0	0	0	0	0	0	0	0	0	0	0	0	0	0	0	0	0	0	0	0
AN9028	1.98489	#N/A	#N/A	Has domain(s) with predicted catalytic activity, coenzyme binding, nucleotide binding activity and role in cellular metabolic process	#N/A	#N/A	0	0	0	0	0	0	0	0	0	0	0	1	0	0	0	0	0	0	0	0
AN10795	1.97758	#N/A	#N/A	Has domain(s) with predicted hydrolase activity, acting on carbon-nitrogen (but not peptide) bonds, in cyclic amides activity, role in histidine catabolic process to glutamate and formamide and cytoplasm localization	#N/A	#N/A	0	0	0	0	0	0	0	1	0	0	0	0	0	0	0	0	0	0	0	0
AN0951	1.96166	#N/A	#N/A	#N/A	#N/A	#N/A	1	0	0	0	1	0	0	1	0	1	0	0	0	0	0	0	0	0	0	0
AN1794	1.95695	#N/A	#N/A	Putative cytochrome P450; expression reduced after exposure to farnesol	#N/A	#N/A	1	0	0	0	0	0	0	0	0	0	0	1	0	0	0	0	0	0	0	0
AN7131	1.9505	#N/A	#N/A	Putative cytochrome P450	#N/A	#N/A	1	1	0	0	0	0	0	0	0	0	0	1	0	0	0	0	0	0	0	0
AN3049	1.92732	#N/A	#N/A	Putative endo-mannanase GH76 family protein; predicted type I transmembrane protein	AN3049	GH76	0	0	0	0	0	0	0	0	0	0	0	0	0	0	0	1	0	0	1	0
AN6647	1.92342	#N/A	#N/A	Has domain(s) with predicted oxidoreductase activity and role in oxidation-reduction process	#N/A	#N/A	0	0	0	0	0	0	1	0	0	0	0	0	0	0	0	0	0	0	0	0
AN2604	1.92193	#N/A	#N/A	0	AN2604	#N/A	0	0	0	0	0	0	0	0	0	0	0	0	0	0	0	0	0	0	0	0
AN6640	1.91747	#N/A	#N/A	Has domain(s) with predicted hydrolase activity and role in metabolic process	#N/A	#N/A	1	0	0	0	0	0	1	1	0	0	0	0	0	0	0	0	0	0	0	0
AN11936	1.91704	#N/A	#N/A	Ortholog of A. fumigatus Af293 : Afu1g09940, A. niger CBS 513.88 : An08g01750, A. oryzae RIB40 : AO090038000441, A. flavus NRRL 3357 : AFL2G_07778 and N. fischeri NRRL 181 : NFIA_015690	#N/A	#N/A	0	0	0	0	0	0	0	0	0	1	0	0	0	0	0	0	0	0	0	0
AN2497	1.90864	#N/A	#N/A	Has domain(s) with predicted palmitoyl-(protein) hydrolase activity and role in protein modification process	AN2497	#N/A	1	0	0	0	0	0	1	0	0	0	0	0	0	0	0	0	0	0	0	0
AN7033	1.89415	#N/A	#N/A	Ortholog of A. fumigatus Af293 : Afu4g04190, A. niger CBS 513.88 : An14g00640, A. oryzae RIB40 : AO090206000078, A. flavus NRRL 3357 : AFL2G_12400 and A. niger ATCC 1015 : 201359-mRNA	#N/A	#N/A	0	0	0	0	0	0	0	0	0	0	0	0	0	0	0	0	0	0	0	0
AN2189	1.85436	#N/A	#N/A	0	#N/A	#N/A	0	0	0	0	0	0	0	0	0	0	0	0	0	0	0	0	0	0	0	0
AN4041	1.81849	#N/A	#N/A	Ortholog of A. fumigatus Af293 : Afu4g00280, A. oryzae RIB40 : AO090701000844, A. flavus NRRL 3357 : AFL2G_06411, N. fischeri NRRL 181 : NFIA_045350 and A. terreus NIH2624 : ATEG_04428	AN4041	#N/A	0	0	0	0	0	0	0	0	0	0	0	0	0	0	0	0	0	0	0	0
AN4854	1.80955	#N/A	#N/A	Ortholog of A. fumigatus Af293 : Afu3g07570, A. niger CBS 513.88 : An02g13130, A. oryzae RIB40 : AO090020000139, A. flavus NRRL 3357 : AFL2G_11144 and A. niger ATCC 1015 : 207411-mRNA	#N/A	#N/A	0	0	0	0	0	0	0	0	0	0	0	0	0	0	0	0	0	0	0	0
AN7010	1.80923	#N/A	#N/A	Has domain(s) with predicted catalytic activity and role in biosynthetic process	#N/A	#N/A	1	0	0	0	0	0	0	0	0	0	0	0	0	0	0	0	0	0	0	0
AN3992	1.78521	#N/A	#N/A	Ortholog of A. nidulans FGSC A4 : AN8424, AN7089, A. fumigatus Af293 : Afu7g05085, A. oryzae RIB40 : AO090005000321, A. flavus NRRL 3357 : AFL2G_00322, AFL2G_06467 and N. fischeri NRRL 181 : NFIA_026200	#N/A	#N/A	0	0	0	0	0	0	0	0	0	0	0	0	0	0	0	0	0	0	0	0
AN3934	1.7678	#N/A	#N/A	Has domain(s) with predicted GTP binding activity, role in small GTPase mediated signal transduction and intracellular localization	AN3934	#N/A	1	0	0	0	0	0	1	1	0	0	1	0	0	0	0	0	0	0	0	0
AN6585	1.76668	#N/A	#N/A	Ortholog(s) have RNA helicase activity, role in maturation of SSU-rRNA from tricistronic rRNA transcript (SSU-rRNA, 5.8S rRNA, LSU-rRNA) and 90S preribosome, mitochondrion, nucleolus, small-subunit processome localization	#N/A	#N/A	0	0	0	1	1	1	0	1	0	0	0	0	0	0	0	0	0	0	0	0
AN11854	1.75647	#N/A	#N/A	Ortholog of A. fumigatus Af293 : Afu2g13420, A. niger CBS 513.88 : An02g02310, A. niger ATCC 1015 : 128333-mRNA, N. fischeri NRRL 181 : NFIA_088610 and A. clavatus NRRL 1 : ACLA_072230	#N/A	#N/A	0	0	0	0	0	0	0	0	0	0	0	0	0	0	0	0	0	0	0	0
AN11083	1.73012	#N/A	#N/A	Ortholog of A. fumigatus Af293 : Afu3g00660, A. niger CBS 513.88 : An03g00720, A. flavus NRRL 3357 : AFL2G_02630, A. niger ATCC 1015 : 194178-mRNA and A. clavatus NRRL 1 : ACLA_063210	#N/A	#N/A	0	0	0	0	0	0	0	0	0	0	0	0	0	0	0	0	0	0	0	0
AN10347	1.722	#N/A	#N/A	Ortholog of A. fumigatus Af293 : Afu3g12050, A. flavus NRRL 3357 : AFL2G_02246, A. niger ATCC 1015 : 37126-mRNA, N. fischeri NRRL 181 : NFIA_065260 and A. terreus NIH2624 : ATEG_04751	#N/A	#N/A	0	0	0	0	0	0	0	0	0	0	0	0	0	0	0	0	0	0	0	0
AN4544	1.71929	#N/A	#N/A	Has domain(s) with predicted protein tyrosine phosphatase activity, protein tyrosine/serine/threonine phosphatase activity and role in protein dephosphorylation	#N/A	#N/A	1	0	0	1	0	1	1	0	0	0	1	1	1	0	0	0	0	0	0	0
AN4192	1.71392	#N/A	#N/A	Has domain(s) with predicted heat shock protein binding, identical protein binding, unfolded protein binding activity and role in protein folding	#N/A	#N/A	0	0	0	0	0	0	1	1	0	0	1	1	0	0	0	0	0	0	0	0
AN7505	1.71303	#N/A	#N/A	Protein with alpha-xylosidase activity, involved in degradation of xyloglucans	#N/A	GH31	1	0	0	0	0	0	0	0	0	0	0	0	0	0	0	0	0	0	0	0
AN7197	1.71249	#N/A	#N/A	#N/A	#N/A	#N/A	0	0	0	0	0	0	0	0	0	0	0	0	0	0	0	0	0	0	0	0
AN10030	1.70251	#N/A	#N/A	Putative alkaline serine protease; predicted glycosylphosphatidylinositol (GPI)-anchored protein	AN10030	#N/A	0	0	0	0	0	0	1	0	0	0	0	1	0	0	0	0	0	0	1	0
AN7276	1.70045	#N/A	#N/A	#N/A	#N/A	#N/A	0	0	0	0	0	0	0	0	0	0	0	0	0	0	0	0	0	0	0	0
AN1520	1.69864	#N/A	#N/A	Ortholog of A. niger CBS 513.88 : An16g07440, A. oryzae RIB40 : AO090005000620, A. flavus NRRL 3357 : AFL2G_00615, A. niger ATCC 1015 : 214549-mRNA and N. fischeri NRRL 181 : NFIA_098040	#N/A	#N/A	0	0	0	0	0	0	0	0	0	0	0	0	0	0	0	0	0	0	0	0
AN11106	1.69659	#N/A	#N/A	Ortholog of A. nidulans FGSC A4 : AN1196, A. fumigatus Af293 : Afu6g02390, A. niger CBS 513.88 : An12g08360, An08g03040 and A. oryzae RIB40 : AO090038000335, AO090120000126	#N/A	#N/A	0	0	0	0	0	0	0	0	0	0	0	0	0	0	0	0	0	0	0	0
AN1151	1.69128	#N/A	#N/A	Ortholog of A. fumigatus Af293 : Afu6g11580, A. niger CBS 513.88 : An01g11680, A. oryzae RIB40 : AO090023000419, A. flavus NRRL 3357 : AFL2G_04267 and A. niger ATCC 1015 : 172633-mRNA	#N/A	#N/A	0	0	0	0	0	0	0	0	0	0	0	0	0	0	0	0	0	0	0	0
AN5754	1.66943	#N/A	#N/A	Ortholog of A. fumigatus Af293 : Afu6g06850, N. fischeri NRRL 181 : NFIA_052500, A. terreus NIH2624 : ATEG_02908, A. clavatus NRRL 1 : ACLA_088630 and A. fumigatus A1163 : AFUB_072780	#N/A	#N/A	0	0	0	0	0	0	0	0	0	0	0	0	0	0	0	0	0	0	0	0
AN8351	1.66265	#N/A	#N/A	Has domain(s) with predicted oxidoreductase activity and role in oxidation-reduction process	#N/A	#N/A	1	0	0	0	0	0	0	0	0	1	0	0	0	0	0	0	0	0	0	0
AN8915	1.65571	#N/A	#N/A	Has domain(s) with predicted transporter activity, role in oligopeptide transport and membrane localization	#N/A	#N/A	0	0	0	0	0	0	0	0	0	0	0	0	0	0	0	0	0	0	0	0
AN3544	1.65481	#N/A	#N/A	#N/A	#N/A	#N/A	0	0	0	0	0	0	0	0	0	0	0	0	0	0	0	0	0	0	0	0
AN1579	1.63088	#N/A	#N/A	Ortholog of A. oryzae RIB40 : AO090003001382, N. fischeri NRRL 181 : NFIA_081910 and A. clavatus NRRL 1 : ACLA_089450	#N/A	#N/A	0	0	0	0	0	0	0	0	0	0	0	0	0	0	0	0	0	0	0	0
AN7331	1.62694	#N/A	#N/A	Has domain(s) with predicted DNA binding, cyanate hydratase activity, hydro-lyase activity and role in cyanate metabolic process	#N/A	#N/A	1	0	0	0	0	0	0	0	0	0	0	0	0	0	0	0	0	0	0	0
AN6678	1.59352	#N/A	#N/A	Has domain(s) with predicted role in transcription termination, DNA-dependent	#N/A	#N/A	0	0	0	0	0	0	0	0	0	0	0	0	0	0	0	0	0	0	0	0
AN4339	1.58317	#N/A	#N/A	Has domain(s) with predicted binding activity	#N/A	#N/A	1	1	0	0	0	0	1	1	0	0	0	0	1	0	0	0	0	0	0	0
AN5349	1.57392	#N/A	#N/A	Has domain(s) with predicted sequence-specific DNA binding transcription factor activity, zinc ion binding activity, role in regulation of transcription, DNA-dependent and nucleus localization	#N/A	#N/A	0	0	0	0	0	0	0	0	0	0	0	0	0	0	0	0	0	0	0	0
AN10108	1.56896	#N/A	#N/A	Has domain(s) with predicted FMN binding, oxidoreductase activity and role in oxidation-reduction process	#N/A	#N/A	0	0	0	0	1	0	0	0	0	1	0	0	0	0	0	0	0	0	0	0
AN7267	1.56832	#N/A	#N/A	Has domain(s) with predicted flavin adenine dinucleotide binding, oxidoreductase activity, acting on CH-OH group of donors activity and role in alcohol metabolic process, oxidation-reduction process	#N/A	#N/A	1	0	0	0	0	0	0	1	0	0	0	0	1	0	0	0	0	0	0	0
AN5117	1.56829	#N/A	#N/A	0	#N/A	#N/A	0	0	0	0	0	0	0	0	0	0	0	0	0	0	0	0	0	0	0	0
AN5315	1.56767	#N/A	#N/A	Ortholog of A. niger CBS 513.88 : An01g01450, A. oryzae RIB40 : AO090001000269, A. niger ATCC 1015 : 36402-mRNA, N. fischeri NRRL 181 : NFIA_044920 and A. terreus NIH2624 : ATEG_05697, ATEG_08486	#N/A	#N/A	0	0	0	0	0	0	0	0	0	0	0	0	0	0	0	0	0	0	0	0
AN4076	1.56536	#N/A	#N/A	Ortholog of A. terreus NIH2624 : ATEG_03076	#N/A	#N/A	0	0	0	0	0	0	0	0	0	0	0	0	0	0	0	0	0	0	0	0
AN6824	1.56391	#N/A	#N/A	Has domain(s) with predicted NAD+ kinase activity and role in metabolic process	#N/A	#N/A	1	0	0	0	0	0	0	1	0	0	0	0	1	0	0	0	0	0	0	0
AN11149	1.56297	#N/A	#N/A	Has domain(s) with predicted arylsulfatase activity and role in phenol-containing compound metabolic process	AN11149	#N/A	1	0	0	0	0	0	0	0	0	0	0	0	0	0	0	1	0	0	0	0
AN2237	1.54241	#N/A	#N/A	Putative carboxypeptidase C; induced by carbon starvation-induced autophagy	#N/A	#N/A	0	0	0	0	0	0	1	0	0	0	0	0	0	0	0	0	0	0	0	0
AN5870	1.53933	#N/A	#N/A	Has domain(s) with predicted sequence-specific DNA binding transcription factor activity, zinc ion binding activity, role in regulation of transcription, DNA-dependent and nucleus localization	#N/A	#N/A	0	0	0	0	0	0	0	0	0	0	0	0	0	0	0	0	0	0	0	0
AN9068	1.53465	#N/A	#N/A	Ortholog of A. niger ATCC 1015 : 50257-mRNA, A. terreus NIH2624 : ATEG_01885 and A. clavatus NRRL 1 : ACLA_064970	#N/A	#N/A	0	0	0	0	0	0	0	0	0	0	0	0	0	0	0	0	0	0	0	0
AN0180	1.52382	#N/A	#N/A	Putative enoyl-coA hydratase with a role in acetyl coA and lipid metabolism; transcript is induced by nitrate	#N/A	#N/A	1	1	0	0	0	0	0	0	0	0	0	0	0	0	0	0	0	0	0	0
AN10252	1.51818	#N/A	#N/A	Ortholog of A. fumigatus Af293 : Afu4g10320, A. niger CBS 513.88 : An04g06600, A. oryzae RIB40 : AO090003001189, A. flavus NRRL 3357 : AFL2G_01857 and A. niger ATCC 1015 : 193449-mRNA	#N/A	#N/A	0	0	0	0	0	0	0	0	0	0	0	0	0	0	0	0	0	0	0	0
AN7756	1.5179	#N/A	#N/A	0	#N/A	#N/A	0	0	0	0	0	0	0	0	0	0	0	0	0	0	0	0	0	0	0	0
AN3236	1.51698	#N/A	#N/A	Has domain(s) with predicted O-methyltransferase activity	#N/A	#N/A	0	0	0	0	0	0	0	0	0	0	0	0	0	0	0	0	0	0	0	0
AN2870	1.51106	#N/A	#N/A	Putative GNAT-type acetyltransferase	#N/A	#N/A	0	0	0	0	0	0	0	0	0	0	0	0	0	0	0	0	0	0	0	0
AN0282	1.51087	#N/A	#N/A	Has domain(s) with predicted nucleic acid binding, nucleotide binding activity	#N/A	#N/A	0	0	0	0	0	0	0	0	0	1	0	0	0	0	0	0	0	0	0	0
AN11103	1.48919	#N/A	#N/A	Ortholog of A. fumigatus Af293 : Afu6g02400, A. niger CBS 513.88 : An12g08350, A. oryzae RIB40 : AO090120000127, A. flavus NRRL 3357 : AFL2G_08158 and A. niger ATCC 1015 : 53949-mRNA	#N/A	#N/A	0	0	0	0	0	0	0	0	0	0	0	1	0	0	0	0	0	0	0	0
AN9067	1.48377	#N/A	#N/A	Protein identified by two-hybrid interaction with NimA kinase; TinC is cytoplasmic throughout interphase and is also present in nuclei during mitosis	AN9067	#N/A	0	0	0	0	0	0	0	0	0	0	0	0	0	0	0	0	0	0	1	0
AN12223	1.46942	#N/A	#N/A	Ortholog of N. fischeri NRRL 181 : NFIA_070660	#N/A	#N/A	0	0	0	0	0	0	0	0	0	0	0	0	0	0	0	0	0	0	0	0
AN4767	1.43938	#N/A	#N/A	Ortholog of A. fumigatus Af293 : Afu3g06510, A. niger CBS 513.88 : An11g09820, A. oryzae RIB40 : AO090020000096, A. flavus NRRL 3357 : AFL2G_11181 and A. niger ATCC 1015 : 209062-mRNA	#N/A	#N/A	0	0	0	0	0	0	0	0	0	0	0	0	0	0	0	0	0	0	0	0
AN2953	1.43381	#N/A	#N/A	Ortholog of A. fumigatus Af293 : Afu3g07890, A. niger CBS 513.88 : An02g11360, A. oryzae RIB40 : AO090005001486, A. flavus NRRL 3357 : AFL2G_01387 and A. niger ATCC 1015 : 207278-mRNA	#N/A	GH114	1	0	0	0	0	0	0	0	0	0	0	0	0	0	0	0	0	0	0	0
AN4531	1.42749	#N/A	#N/A	0	#N/A	#N/A	0	0	0	0	0	0	0	0	0	0	0	0	0	0	0	0	0	0	0	0
AN5728	1.42524	#N/A	#N/A	Has domain(s) with predicted ATP binding, protein serine/threonine kinase activity, protein tyrosine kinase activity and role in protein phosphorylation	#N/A	#N/A	1	1	0	1	0	0	1	1	0	0	1	0	0	0	0	0	0	0	0	0
AN7734	1.42511	#N/A	#N/A	Basic-region helix-loop-helix (bHLH) transcription factor; represses expression of the penicillin biosynthesis gene aatA	#N/A	#N/A	1	0	0	1	1	0	0	1	0	0	0	0	0	0	0	0	0	0	0	0
AN4657	1.42294	#N/A	#N/A	Ortholog of A. nidulans FGSC A4 : AN7889, A. fumigatus Af293 : Afu1g00920, A. niger CBS 513.88 : An07g04250, An05g02120, An01g11840, An12g06960 and A. niger ATCC 1015 : 56472-mRNA	#N/A	#N/A	0	0	0	0	0	0	0	0	0	0	0	0	0	0	0	0	0	0	0	0
AN5110	1.41936	#N/A	#N/A	Ortholog of A. fumigatus Af293 : Afu1g07640, A. niger CBS 513.88 : An07g10280, A. oryzae RIB40 : AO090012001016, A. flavus NRRL 3357 : AFL2G_03875 and A. niger ATCC 1015 : 120955-mRNA	#N/A	#N/A	0	0	0	0	0	0	0	1	0	0	0	0	0	0	0	0	0	0	0	0
AN5113	1.40876	#N/A	#N/A	Putative peroxin with a predicted role in peroxisome biogenesis	#N/A	#N/A	0	0	0	0	0	0	1	1	0	0	0	0	0	0	0	0	0	0	0	0
AN4934	1.40602	#N/A	#N/A	Putative 3-hydroxyacyl-CoA dehydrogenase with a predicted role in fatty acid metabolism	#N/A	#N/A	1	1	0	0	0	0	0	0	0	0	0	0	0	0	0	0	0	0	0	0
AN8036	1.39829	#N/A	#N/A	Has domain(s) with predicted oxidoreductase activity and role in oxidation-reduction process	#N/A	#N/A	1	0	0	0	0	0	0	1	0	0	0	0	0	0	0	0	0	0	0	0
AN8326	1.3936	#N/A	#N/A	Ortholog of A. flavus NRRL 3357 : AFL2G_09730, AFL2G_11380 and A. clavatus NRRL 1 : ACLA_060960	#N/A	#N/A	0	0	0	0	0	0	0	0	0	1	0	0	0	0	0	0	0	0	0	0
AN12408	1.38744	#N/A	#N/A	Ortholog(s) have fungal-type vacuole localization	#N/A	#N/A	0	0	0	0	0	0	1	1	0	0	1	0	0	0	0	0	0	0	0	0
AN0302	1.38391	#N/A	#N/A	Has domain(s) with predicted binding activity	#N/A	#N/A	0	0	0	0	0	0	0	0	0	0	0	0	0	0	0	0	0	0	0	0
AN5413	1.38334	#N/A	#N/A	0	#N/A	#N/A	0	0	0	0	0	0	0	0	0	0	0	0	0	0	0	0	0	0	0	0
AN8457	1.38182	#N/A	#N/A	Has domain(s) with predicted binding, microtubule motor activity, role in nucleoside metabolic process and kinesin complex localization	AN8457	#N/A	1	1	0	0	0	0	0	1	0	0	0	0	1	0	0	0	0	0	0	0
AN4410	1.37973	#N/A	#N/A	0	#N/A	#N/A	0	0	0	0	0	0	0	0	0	0	0	0	0	0	0	0	0	0	0	0
AN0863	1.37902	#N/A	#N/A	Has domain(s) with predicted DNA binding, sequence-specific DNA binding transcription factor activity, zinc ion binding activity, role in regulation of transcription, DNA-dependent, transcription, DNA-dependent and nucleus localization	#N/A	#N/A	0	0	0	0	0	0	0	0	0	0	0	0	0	0	0	0	0	0	0	0
AN6332	1.37228	#N/A	#N/A	Ortholog of A. niger CBS 513.88 : An02g05670, A. flavus NRRL 3357 : AFL2G_06991, A. niger ATCC 1015 : 52241-mRNA, N. fischeri NRRL 181 : NFIA_088750 and A. clavatus NRRL 1 : ACLA_074060	#N/A	#N/A	1	0	0	0	0	0	0	1	0	0	0	1	0	0	0	0	0	0	0	0
AN7269	1.36422	#N/A	#N/A	Has domain(s) with predicted UDP-N-acetylmuramate dehydrogenase activity, flavin adenine dinucleotide binding activity and role in oxidation-reduction process	AN7269	#N/A	1	0	0	0	0	0	0	1	0	0	0	0	0	0	0	0	0	0	0	0
AN6144	1.35582	#N/A	#N/A	0	#N/A	#N/A	0	0	0	0	0	0	0	0	0	0	0	0	0	0	0	0	0	0	0	0
AN5125	1.35107	#N/A	#N/A	Ortholog of A. fumigatus Af293 : Afu1g07500, A. niger CBS 513.88 : An07g10060, A. flavus NRRL 3357 : AFL2G_03861, A. clavatus NRRL 1 : ACLA_027110 and A. fumigatus A1163 : AFUB_007820	AN5125	#N/A	0	0	0	0	0	0	1	0	0	0	0	0	0	0	0	0	0	0	0	0
AN6884	1.34152	#N/A	#N/A	Has domain(s) with predicted sequence-specific DNA binding transcription factor activity, zinc ion binding activity, role in regulation of transcription, DNA-dependent and nucleus localization	#N/A	#N/A	0	0	0	0	1	0	0	0	0	0	0	0	0	0	0	0	0	0	0	0
AN4488	1.33493	#N/A	#N/A	Putative F-box protein	#N/A	#N/A	0	0	0	0	0	0	0	0	0	0	0	0	0	0	0	0	0	0	0	0
AN1327	1.32851	#N/A	#N/A	Ortholog of A. fumigatus Af293 : Afu1g09610, A. niger CBS 513.88 : An08g01200, A. oryzae RIB40 : AO090012000908, A. flavus NRRL 3357 : AFL2G_03773 and N. fischeri NRRL 181 : NFIA_016000	#N/A	#N/A	0	0	0	0	0	0	0	0	0	0	0	0	0	0	0	0	0	0	0	0
AN0085	1.32567	#N/A	#N/A	Ortholog of A. fumigatus Af293 : Afu5g12170, A. niger CBS 513.88 : An18g02150, A. oryzae RIB40 : AO090120000334, A. flavus NRRL 3357 : AFL2G_08341 and A. niger ATCC 1015 : 54106-mRNA	#N/A	#N/A	0	0	0	0	0	0	0	0	0	0	0	0	0	0	0	0	0	0	0	0
AN4824	1.32468	#N/A	#N/A	Has domain(s) with predicted transferase activity, transferring glycosyl groups activity and membrane localization	#N/A	#N/A	0	0	0	0	0	0	0	0	0	1	0	0	0	0	0	0	0	0	0	0
AN5879	1.30694	#N/A	#N/A	Ortholog(s) have role in intracellular sterol transport and fungal-type vacuole lumen localization	AN5879	#N/A	0	0	0	0	0	0	0	0	0	0	0	0	0	0	0	0	0	0	0	0
AN5268	1.30557	#N/A	#N/A	Has domain(s) with predicted nucleic acid binding, nucleotide binding activity	#N/A	#N/A	0	0	0	0	0	0	0	1	0	0	0	0	0	0	0	0	0	0	0	0
AN0200	1.29957	#N/A	#N/A	Ortholog of A. fumigatus Af293 : Afu4g03700, Afu5g11090, A. niger CBS 513.88 : An14g01450, An01g02170, A. oryzae RIB40 : AO090011000307 and A. flavus NRRL 3357 : AFL2G_05094, AFL2G_06578	#N/A	#N/A	1	0	0	0	0	0	0	0	0	0	0	0	0	0	0	0	0	0	0	0
AN2858	1.29947	#N/A	#N/A	Has domain(s) with predicted nucleotide binding, oxidoreductase activity	#N/A	#N/A	0	0	0	0	0	0	0	0	0	0	0	0	0	0	0	0	0	0	0	0
AN10295	1.2964	#N/A	#N/A	Has domain(s) with predicted protein dimerization activity, sequence-specific DNA binding, sequence-specific DNA binding transcription factor activity and role in regulation of transcription, DNA-dependent	#N/A	#N/A	0	0	0	0	0	0	0	0	0	0	0	0	0	0	0	0	0	0	0	0
AN3559	1.29225	#N/A	#N/A	0	#N/A	#N/A	1	0	0	0	0	0	0	1	0	0	0	1	0	0	0	0	0	0	0	0
AN0249	1.28572	#N/A	-1.47509	Putative F-box protein	#N/A	#N/A	0	0	0	0	0	0	0	0	0	0	0	0	0	0	0	0	0	0	0	0
AN11729	1.28372	#N/A	#N/A	Ortholog of A. fumigatus Af293 : Afu6g12440, A. niger CBS 513.88 : An06g01600, A. oryzae RIB40 : AO090009000168, A. flavus NRRL 3357 : AFL2G_10485 and A. niger ATCC 1015 : 207663-mRNA	#N/A	#N/A	0	0	0	0	0	0	0	0	0	0	0	0	0	0	0	0	0	0	0	0
AN2305	1.28293	#N/A	#N/A	Ortholog of A. fumigatus Af293 : Afu5g06030, A. niger CBS 513.88 : An17g01795, A. flavus NRRL 3357 : AFL2G_10075, A. niger ATCC 1015 : 192595-mRNA and N. fischeri NRRL 181 : NFIA_037100	AN2305	#N/A	0	0	0	0	0	0	0	0	0	0	0	0	0	0	0	0	0	0	0	0
AN4015	1.27913	#N/A	#N/A	Ortholog(s) have ribosome binding, translation elongation factor activity, translation initiation factor activity	#N/A	#N/A	1	0	0	0	0	1	0	1	0	0	0	0	0	0	0	1	0	0	0	0
AN3760	1.27471	#N/A	#N/A	Ortholog of A. fumigatus Af293 : Afu7g04700, A. niger CBS 513.88 : An13g01230, A. oryzae RIB40 : AO090005000164, A. flavus NRRL 3357 : AFL2G_00183 and A. niger ATCC 1015 : 44755-mRNA	#N/A	#N/A	0	0	0	0	0	0	0	1	0	0	0	0	0	0	0	1	0	0	0	0
AN10734	1.26982	#N/A	#N/A	Ortholog(s) have role in regulation of translational elongation and cytosolic ribosome, mitochondrion localization	#N/A	#N/A	1	0	0	0	0	1	0	1	0	0	0	0	0	0	0	0	0	0	0	0
AN10424	1.26191	#N/A	#N/A	0	#N/A	#N/A	0	0	0	0	0	0	0	0	0	0	0	0	0	0	0	0	0	0	0	0
AN6784	1.26057	#N/A	#N/A	Putative dimethyl-allyl-tryptophan synthase (DMATS) type aromatic prenyltransferase; required for variecoxanthone biosynthesis	#N/A	#N/A	1	0	0	0	0	0	0	0	0	0	0	0	0	0	0	0	0	0	0	0
AN0689	1.2599	#N/A	#N/A	Transcription factor containing a Zn(II)2-Cys6 binuclear DNA-binding cluster domain; activates transcription of genes required for acetate utilization; active form is likely a dimer formed via leucine zipper-like repeats; induced by acetate	#N/A	#N/A	1	1	0	0	1	0	0	0	0	1	0	0	0	0	0	0	0	0	0	0
AN4890	1.25758	#N/A	#N/A	Ortholog(s) have role in Golgi to plasma membrane transport, exocytosis and plasma membrane localization	#N/A	#N/A	0	0	0	0	0	0	0	0	0	0	0	0	0	0	0	1	0	0	1	0
AN0903	1.25579	#N/A	#N/A	Ortholog of A. fumigatus Af293 : Afu1g15690, A. niger CBS 513.88 : An01g14030, A. oryzae RIB40 : AO090005001138, A. flavus NRRL 3357 : AFL2G_01082 and A. niger ATCC 1015 : 172402-mRNA	#N/A	#N/A	0	0	0	0	0	0	0	0	0	0	0	0	0	0	0	0	0	0	0	0
AN2715	1.25142	#N/A	#N/A	Has domain(s) with predicted nucleotide binding, oxidoreductase activity and role in metabolic process	#N/A	#N/A	0	0	0	0	0	0	0	0	0	0	0	0	0	0	0	0	0	0	0	0
AN9346	1.2507	#N/A	#N/A	0	#N/A	#N/A	0	0	0	0	0	0	0	0	0	0	0	0	0	0	0	0	0	0	0	0
AN8945	1.2484	#N/A	#N/A	TAM domain methyltransferase; ortholog of A. fumigatus Afu8g01930	#N/A	#N/A	0	0	0	0	0	0	0	0	0	0	0	0	0	0	0	0	0	0	0	0
AN0846	1.2473	#N/A	#N/A	Ortholog of A. fumigatus Af293 : Afu1g15040, A. niger CBS 513.88 : An01g13210, A. oryzae RIB40 : AO090005001223, A. flavus NRRL 3357 : AFL2G_01151 and A. niger ATCC 1015 : 171322-mRNA	#N/A	#N/A	0	0	0	0	0	0	0	0	0	0	0	0	0	0	0	0	0	0	0	0
AN4035	1.23315	#N/A	#N/A	Positively acting regulatory gene; putative Zn(II)2Cys6 transcription factor; inducer of acetamide and enzymes of omega amino acid and lactam catabolism	#N/A	#N/A	0	0	0	0	1	0	0	0	0	0	0	0	0	0	0	0	0	0	0	0
AN9081	1.21773	#N/A	#N/A	Has domain(s) with predicted catalytic activity and role in metabolic process	#N/A	#N/A	1	0	0	0	0	0	0	0	0	0	0	0	0	0	0	0	0	0	0	0
AN10181	1.21717	#N/A	#N/A	Ortholog of A. fumigatus Af293 : Afu1g09530, A. niger CBS 513.88 : An08g01090, A. oryzae RIB40 : AO090012000919, A. flavus NRRL 3357 : AFL2G_03783 and N. fischeri NRRL 181 : NFIA_016080	#N/A	#N/A	0	0	0	0	0	0	0	0	0	0	0	0	0	0	0	0	0	0	0	0
AN3957	1.20701	#N/A	#N/A	Amidase, similar to A. nidulans AmdS; probable A. niger AmdS ortholog; required for benzamide or phenylacetamide utilization; transcription is activated by AreA in low-nitrogen conditions and repressed during carbon starvation	#N/A	#N/A	1	0	0	0	0	0	0	0	0	0	0	0	0	0	0	0	0	0	0	0
AN2463	1.19768	#N/A	#N/A	Putative beta-galactosidase with a predicted role in lactose metabolism	#N/A	GH2	1	0	0	0	0	0	0	0	0	0	0	0	0	0	0	0	0	0	0	0
AN8528	1.18479	#N/A	#N/A	Ortholog of A. nidulans FGSC A4 : AN12291, A. fumigatus Af293 : Afu5g09790, A. niger CBS 513.88 : An15g05030, A. oryzae RIB40 : AO090010000330 and A. flavus NRRL 3357 : AFL2G_11510	#N/A	#N/A	0	0	0	0	0	0	0	0	0	0	0	0	0	0	0	0	0	0	0	0
AN4982	1.18308	#N/A	#N/A	Ortholog of A. niger CBS 513.88 : An16g03820, A. oryzae RIB40 : AO090003000540, A. flavus NRRL 3357 : AFL2G_02461, A. niger ATCC 1015 : 49011-mRNA and N. fischeri NRRL 181 : NFIA_067230	#N/A	#N/A	0	0	0	0	0	0	0	0	0	1	0	0	0	0	0	0	0	0	0	0
AN0830	1.16931	#N/A	-0.213631	Has domain(s) with predicted transporter activity, role in transport and membrane localization	#N/A	#N/A	1	0	0	0	0	0	0	0	0	0	0	1	0	0	0	0	1	1	0	0
AN2171	1.16683	#N/A	#N/A	Ortholog of A. fumigatus Af293 : Afu2g15800, A. niger CBS 513.88 : An15g06080, A. flavus NRRL 3357 : AFL2G_03165, A. niger ATCC 1015 : 210291-mRNA and N. fischeri NRRL 181 : NFIA_091040	#N/A	#N/A	0	0	0	0	0	0	0	0	0	0	0	0	0	0	0	0	0	0	0	0
AN8688	1.15964	#N/A	#N/A	ORF that was absent from the original release of version 4 of the A. nidulans annotation, but present in a previous version; reinstated into version 4 in AspGD as of July 2009	AN8688	#N/A	0	0	0	0	0	0	0	0	0	0	0	0	0	0	0	0	0	0	0	0
AN2878	1.15796	#N/A	#N/A	Has domain(s) with predicted binding activity	#N/A	#N/A	0	0	0	0	0	0	0	0	0	1	0	0	0	0	0	0	0	0	0	0
AN2977	1.14854	#N/A	#N/A	Putative transporter with a predicted role in small molecule transport; putative mitochondrial phosphate carrier protein; expression upregulated after exposure to farnesol	#N/A	#N/A	0	0	0	0	0	0	0	0	0	0	0	0	1	0	0	0	0	0	0	0
AN12153	1.14751	#N/A	#N/A	Has domain(s) with predicted monooxygenase activity and role in oxidation-reduction process	#N/A	#N/A	0	0	0	0	0	0	0	0	0	0	0	0	0	0	0	0	0	0	0	0
AN4601	1.14602	#N/A	#N/A	Ortholog(s) have sterol 3-beta-glucosyltransferase activity, role in ascospore-type prospore membrane assembly, sterol metabolic process and cytoplasm localization	#N/A	GT1	1	0	0	0	0	0	0	0	0	1	0	1	0	0	0	0	0	0	0	0
AN3642	1.14153	#N/A	#N/A	Has domain(s) with predicted role in vacuolar transport and retromer complex localization	#N/A	#N/A	0	0	0	0	0	0	1	1	0	0	0	0	0	0	0	0	0	0	0	0
AN10540	1.14089	#N/A	#N/A	Ortholog(s) have dipeptidyl-peptidase activity and cytoplasm, nucleus localization	#N/A	#N/A	0	0	0	0	0	0	1	1	0	0	0	0	0	0	0	0	0	0	0	0
AN6337	1.13645	#N/A	#N/A	Ortholog(s) have intracellular localization	#N/A	#N/A	0	0	0	0	0	0	1	0	0	0	0	0	0	0	0	0	0	0	0	0
AN10197	1.13342	#N/A	#N/A	Has domain(s) with predicted catalytic activity and role in coenzyme M biosynthetic process	#N/A	#N/A	0	0	0	0	0	0	0	0	0	0	0	0	0	0	0	0	0	0	0	0
AN1791	1.1281	#N/A	#N/A	Protein of unknown function; transcript is induced by nitrate	#N/A	#N/A	0	0	0	0	0	0	0	0	0	0	0	0	0	0	0	0	0	0	0	0
AN3557	1.12729	#N/A	#N/A	0	#N/A	#N/A	0	0	0	0	0	0	0	0	0	0	0	0	0	0	0	0	0	0	0	0
AN10215	1.12628	#N/A	#N/A	Putative peroxisomal targeting signal 1 (PTS1) receptor protein; required for growth on long chain fatty acids	#N/A	#N/A	0	0	0	0	0	0	1	1	0	0	0	0	0	0	0	0	0	0	0	0
AN9421	1.12326	#N/A	#N/A	Has domain(s) with predicted zinc ion binding activity and role in intracellular signal transduction	#N/A	#N/A	1	0	0	0	0	0	1	1	0	0	0	0	0	0	0	0	0	0	0	0
AN0419	1.11841	#N/A	#N/A	Transcript induced in response to calcium dichloride in a CrzA-dependent manner	#N/A	#N/A	0	0	0	0	0	0	0	0	0	1	0	0	0	0	0	0	0	0	0	0
AN11142	1.11706	#N/A	#N/A	Putative cytochrome P450	AN11142	#N/A	1	0	0	0	0	0	0	1	0	0	0	1	0	0	0	0	0	0	0	0
AN0319	1.11051	#N/A	#N/A	Ortholog of A. fumigatus Af293 : Afu1g02490, A. niger CBS 513.88 : An01g05680, A. oryzae RIB40 : AO090005000843, A. flavus NRRL 3357 : AFL2G_00824 and A. niger ATCC 1015 : 122243-mRNA	#N/A	#N/A	0	0	0	0	0	0	0	0	0	0	0	0	0	0	0	0	0	0	0	0
AN3468	1.10498	#N/A	#N/A	Histone H2A	#N/A	#N/A	0	0	0	1	1	0	0	1	0	0	0	0	0	0	0	0	0	0	0	0
AN9156	1.10242	#N/A	#N/A	Ortholog of A. fumigatus Af293 : Afu3g09210, A. niger CBS 513.88 : An03g01290, N. fischeri NRRL 181 : NFIA_067940, A. terreus NIH2624 : ATEG_08622 and A. clavatus NRRL 1 : ACLA_037130	AN9156	#N/A	0	0	0	0	0	0	0	0	0	0	0	0	0	0	0	0	0	0	0	0
AN7715	1.08318	#N/A	#N/A	Ortholog(s) have dolichyl-phosphate beta-glucosyltransferase activity and endoplasmic reticulum membrane localization	AN7715	GT2	1	0	0	0	0	0	1	0	0	0	0	0	0	0	0	0	0	0	0	0
AN5808	1.0829	#N/A	#N/A	Has domain(s) with predicted sequence-specific DNA binding transcription factor activity, zinc ion binding activity, role in regulation of transcription, DNA-dependent and nucleus localization	#N/A	#N/A	1	0	0	0	1	0	0	1	0	0	0	0	0	0	0	0	0	0	0	0
AN11897	1.08019	#N/A	#N/A	Has domain(s) with predicted RNA binding, ribonuclease T2 activity	#N/A	#N/A	0	0	0	0	0	0	0	0	0	0	0	0	0	0	0	0	0	0	0	0
AN5649	1.07494	#N/A	#N/A	0	#N/A	#N/A	0	0	0	0	0	0	0	0	0	0	0	0	0	0	0	0	0	0	0	0
AN11077	1.06627	#N/A	#N/A	Has domain(s) with predicted acetyltransferase activity	#N/A	#N/A	1	0	0	0	0	0	0	0	0	0	0	0	0	0	0	0	0	0	0	0
AN1801	1.06445	#N/A	#N/A	Ortholog of A. fumigatus Af293 : Afu2g14620, A. niger CBS 513.88 : An15g03880, A. oryzae RIB40 : AO090005000082, A. flavus NRRL 3357 : AFL2G_00099 and A. niger ATCC 1015 : 40588-mRNA	#N/A	#N/A	0	0	0	0	0	0	0	0	0	0	0	0	0	0	0	0	0	0	0	0
AN4502	1.05918	#N/A	#N/A	Ortholog of A. fumigatus Af293 : Afu2g03280, A. niger CBS 513.88 : An07g07740, A. flavus NRRL 3357 : AFL2G_08272, A. niger ATCC 1015 : 180534-mRNA and N. fischeri NRRL 181 : NFIA_035630	#N/A	#N/A	0	0	0	0	0	0	0	0	0	0	0	0	0	0	0	0	0	0	0	0
AN8533	1.05609	#N/A	#N/A	0	#N/A	#N/A	0	0	0	0	0	0	0	0	0	0	0	0	0	0	0	0	0	0	0	0
AN3619	1.05335	#N/A	#N/A	Protein with similarity to Rad50; transcript induced in response to DNA damaging agents	#N/A	#N/A	1	0	0	1	0	0	0	1	0	1	0	1	0	0	0	0	0	0	0	0
AN1286	1.0518	#N/A	#N/A	Putative histone transcription regulator; transcription upregulated in response to camptothecin	#N/A	#N/A	0	0	0	1	1	0	0	1	0	0	0	0	0	0	0	1	0	0	0	0
AN4072	1.04917	#N/A	#N/A	Ortholog of A. fumigatus Af293 : Afu1g05490, A. niger CBS 513.88 : An18g04300, A. oryzae RIB40 : AO090009000396, A. flavus NRRL 3357 : AFL2G_10290 and A. niger ATCC 1015 : 56801-mRNA	#N/A	#N/A	0	0	0	1	1	0	1	1	0	0	0	1	0	0	0	1	0	0	0	0
AN5827	1.04771	#N/A	#N/A	Has domain(s) with predicted ATP binding, ATP-dependent helicase activity, nucleic acid binding activity	#N/A	#N/A	0	0	0	0	1	1	0	1	0	0	0	0	0	0	0	0	0	0	0	0
AN2423	1.04588	#N/A	#N/A	Ortholog of A. nidulans FGSC A4 : AN0736, A. fumigatus Af293 : Afu1g14230, Afu2g13800, A. niger CBS 513.88 : An01g12240, An02g05360 and A. oryzae RIB40 : AO090026000195	AN2423	#N/A	0	0	0	0	0	0	0	0	0	0	0	0	0	0	0	0	0	0	0	0
AN8790	1.03817	#N/A	#N/A	Putative D-xylulokinase with a predicted role in xylulose metabolism; transcriptionally induced by growth on xylose	#N/A	#N/A	1	0	0	0	0	0	0	1	0	1	0	0	0	0	0	0	0	0	0	0
AN0241	1.02675	#N/A	#N/A	Cu/Zn-superoxide dismutase; induced under iron starvation and repressed under copper starvation	#N/A	#N/A	0	0	0	0	0	0	1	1	0	1	1	1	1	0	0	1	0	0	0	0
AN1390	1.02322	#N/A	#N/A	Ortholog(s) have copper chaperone activity, role in cellular iron ion homeostasis, cellular response to oxidative stress, copper ion transport and cytosol localization	#N/A	#N/A	0	0	0	0	0	0	1	0	0	1	0	1	1	0	0	0	0	0	0	0
AN4904	1.01874	#N/A	#N/A	Has domain(s) with predicted inorganic anion exchanger activity, role in anion transport and integral to membrane localization	#N/A	#N/A	0	0	0	0	0	0	0	1	0	0	0	0	1	0	0	0	0	0	0	0
AN8501	1.0184	#N/A	#N/A	Ortholog of A. fumigatus Af293 : Afu1g01560, A. niger CBS 513.88 : An04g08620, A. flavus NRRL 3357 : AFL2G_01777, A. niger ATCC 1015 : 131561-mRNA and N. fischeri NRRL 181 : NFIA_023090	#N/A	#N/A	0	0	0	0	0	0	0	0	0	0	0	0	0	0	0	0	0	0	0	0
AN5495	1.01777	#N/A	#N/A	Has domain(s) with predicted acid-amino acid ligase activity and role in post-translational protein modification	#N/A	#N/A	0	0	0	1	1	0	1	1	0	0	1	1	0	0	0	0	0	0	0	0
AN2270	1.00851	#N/A	#N/A	C2H2 zinc-finger transcription factor involved in regulation of structural genes for acetamidase (amdS), formate dehydrogenase (aciA), and alcohol dehydrogenase II (alcB)	#N/A	#N/A	1	0	0	1	1	0	0	1	0	1	0	0	0	0	0	1	0	0	0	0
AN3221	1.00143	#N/A	#N/A	Has domain(s) with predicted role in transmembrane transport and integral to membrane localization	#N/A	#N/A	0	0	0	0	0	0	0	0	0	0	0	0	0	0	0	0	0	0	0	0
AN11804	0.99553	#N/A	#N/A	Has domain(s) with predicted ATP binding, DNA binding, helicase activity	#N/A	#N/A	0	0	0	0	0	0	0	0	0	0	0	0	0	0	0	0	0	0	0	0
AN7422	0.990825	#N/A	#N/A	Putative ubiquitin carboxyl-terminal hydrolase; transcript upregulated in response to camptothecin	#N/A	#N/A	0	1	0	0	0	0	1	1	0	0	0	0	0	0	0	0	0	0	0	0
AN7162	0.9871	#N/A	#N/A	Has domain(s) with predicted FMN binding, flavin reductase activity and role in oxidation-reduction process	#N/A	#N/A	1	1	0	0	0	0	0	0	0	0	0	0	0	0	0	0	0	0	0	0
AN1133	0.983183	#N/A	#N/A	Ortholog of A. fumigatus Af293 : Afu5g09310, A. niger CBS 513.88 : An07g03680, A. oryzae RIB40 : AO090020000537, A. niger ATCC 1015 : 200208-mRNA and N. fischeri NRRL 181 : NFIA_078020	#N/A	#N/A	0	0	0	0	0	0	0	1	0	0	1	0	0	0	0	1	0	0	0	0
AN0786	0.977665	#N/A	#N/A	Ortholog of N. fischeri NRRL 181 : NFIA_010870 and A. clavatus NRRL 1 : ACLA_020880	#N/A	#N/A	0	0	0	0	0	0	0	0	0	0	0	0	0	0	0	0	0	0	0	0
AN3459	0.975841	#N/A	#N/A	Ortholog(s) have metallodipeptidase activity, omega peptidase activity, role in glutathione catabolic process and mitochondrion, ribosome localization	#N/A	#N/A	0	0	0	0	0	0	1	1	0	0	0	0	0	0	0	0	0	0	0	0
AN8998	0.975399	#N/A	#N/A	Putative dioxygenase	#N/A	#N/A	1	0	0	0	0	0	0	0	0	0	0	0	0	0	0	0	0	0	0	0
AN7247	0.975263	#N/A	#N/A	0	#N/A	#N/A	0	0	0	0	0	0	0	0	0	0	0	0	0	0	0	0	0	0	0	0
AN3598	0.97029	#N/A	#N/A	Putative peptidyl-prolyl cis-trans isomerase; FKBP12 homolog; mutant displays reduced growth on 2-pyrrolidone and enhanced growth on threonine	#N/A	#N/A	0	0	0	1	0	1	1	1	0	0	1	1	1	0	0	0	0	0	0	0
AN10638	0.968395	#N/A	#N/A	Has domain(s) with predicted DNA binding, sequence-specific DNA binding transcription factor activity, zinc ion binding activity, role in regulation of transcription, DNA-dependent, transcription, DNA-dependent and nucleus localization	#N/A	#N/A	1	0	0	0	1	0	0	0	0	0	0	0	0	0	0	0	0	0	0	0
AN1811	0.96614	#N/A	#N/A	Ortholog(s) have dolichyl-phosphate-mannose-glycolipid alpha-mannosyltransferase activity, glutathione binding activity and role in GPI anchor biosynthetic process	#N/A	GT22	1	0	0	0	0	0	1	0	0	1	0	0	0	0	0	0	0	0	0	0
AN0824	0.959501	#N/A	#N/A	Putative mitochondrial acyl-coA dehydrogenase involved in short-chain fatty acid beta-oxidation; required for growth on short-chain fatty acids	#N/A	#N/A	1	1	0	0	0	0	0	1	0	0	0	0	0	0	0	0	0	0	0	0
AN1210	0.959308	#N/A	#N/A	Ortholog(s) have COPI-coated vesicle, Golgi apparatus localization	#N/A	#N/A	0	0	0	0	1	0	0	0	0	0	0	0	0	0	0	0	0	0	0	0
AN2077	0.957633	#N/A	#N/A	Has domain(s) with predicted nucleus localization	#N/A	#N/A	0	0	0	0	1	0	0	0	0	0	0	0	0	0	0	0	0	0	0	0
AN4783	0.955732	#N/A	#N/A	Subunit 2 of the COP9 signalosome; required for formation of cleistothecia; mutants produce aberrant red color within distinct hyphae	#N/A	#N/A	0	0	0	1	1	0	1	1	0	0	1	1	0	0	0	0	0	0	0	0
AN11853	0.950839	#N/A	#N/A	Ortholog(s) have ATP binding, ATPase activity, dinucleotide insertion or deletion binding, loop DNA binding, single-stranded DNA binding activity, role in meiotic mismatch repair and MutLalpha complex, cytoplasm localization	#N/A	#N/A	0	0	0	0	0	0	0	0	0	1	0	0	0	0	0	0	0	0	0	0
AN1130	0.942994	#N/A	#N/A	0	#N/A	#N/A	0	0	0	0	0	0	0	1	0	0	0	0	1	0	0	1	0	0	0	0
AN2948	0.93819	#N/A	#N/A	Ortholog of A. fumigatus Af293 : Afu3g07930, A. oryzae RIB40 : AO090005001491, A. flavus NRRL 3357 : AFL2G_01391, N. fischeri NRRL 181 : NFIA_069240 and A. terreus NIH2624 : ATEG_01680	#N/A	#N/A	0	0	0	0	0	0	0	0	0	0	0	0	0	0	0	0	0	0	0	0
AN1416	0.938016	#N/A	#N/A	Has domain(s) with predicted N-acetyltransferase activity, hydrolase activity, hydrolyzing O-glycosyl compounds activity and role in carbohydrate metabolic process	#N/A	GH3	1	0	0	0	0	0	0	0	0	0	0	0	0	0	0	0	0	0	0	0
AN10334	0.937732	#N/A	#N/A	Has domain(s) with predicted sequence-specific DNA binding, sequence-specific DNA binding transcription factor activity, zinc ion binding activity, role in regulation of transcription, DNA-dependent and nucleus localization	#N/A	#N/A	0	0	0	0	0	0	0	0	0	0	0	0	0	0	0	0	0	0	0	0
AN0127	0.930552	#N/A	#N/A	Ortholog(s) have phosphatidylinositol binding, ubiquitin binding activity and role in CVT pathway, late endosome to vacuole transport, macroautophagy, peroxisome degradation, piecemeal microautophagy of nucleus, vacuolar protein processing	#N/A	#N/A	0	0	0	0	0	0	1	1	0	1	0	0	0	0	0	0	0	0	1	0
AN7998	0.929657	#N/A	#N/A	Putative glucose oxidase-related protein	AN7998	#N/A	1	0	0	0	0	0	0	1	0	0	0	0	1	0	0	0	0	0	0	0
AN11857	0.915834	#N/A	#N/A	0	#N/A	#N/A	0	0	0	0	0	0	0	0	0	0	0	0	0	0	0	0	0	0	0	0
AN6316	0.91232	#N/A	#N/A	#N/A	#N/A	#N/A	1	0	0	1	0	0	0	1	0	0	0	1	0	0	0	1	0	0	0	0
AN4941	0.907084	#N/A	#N/A	Ortholog of A. fumigatus Af293 : Afu3g10470, A. niger CBS 513.88 : An16g04410, A. oryzae RIB40 : AO090003000593, A. flavus NRRL 3357 : AFL2G_02407 and A. niger ATCC 1015 : 210529-mRNA	AN4941	#N/A	0	0	0	0	0	0	0	0	0	0	0	0	0	0	0	0	0	0	0	0
AN6119	0.899405	#N/A	#N/A	Ortholog(s) have role in fungal-type cell wall organization and fungal-type vacuole localization	AN6119	#N/A	1	0	0	0	0	0	1	1	0	0	0	0	0	0	0	0	0	0	0	0
AN3179	0.891623	#N/A	#N/A	Ortholog of A. fumigatus Af293 : Afu3g13160, A. niger CBS 513.88 : An02g09030, A. oryzae RIB40 : AO090012000817, A. flavus NRRL 3357 : AFL2G_03681 and A. niger ATCC 1015 : 207131-mRNA	#N/A	#N/A	0	0	0	0	0	0	0	0	0	0	0	0	0	0	0	0	0	0	0	0
AN4654	0.883998	#N/A	#N/A	Ortholog of A. fumigatus Af293 : Afu2g01720, A. niger CBS 513.88 : An07g05260, A. flavus NRRL 3357 : AFL2G_05213, A. niger ATCC 1015 : 53266-mRNA and N. fischeri NRRL 181 : NFIA_034040	#N/A	#N/A	0	0	0	0	0	0	0	0	0	0	0	0	0	0	0	0	0	0	0	0
AN3605	0.879954	#N/A	#N/A	Has domain(s) with predicted oxidoreductase activity and role in oxidation-reduction process	#N/A	#N/A	0	0	0	0	0	0	0	0	0	0	0	0	0	0	0	0	0	0	0	0
AN5904	0.87795	#N/A	#N/A	Putative beta-ketoacyl-[acyl-carrier-protein] synthase with a predicted role in cytosolic fatty acid formation	#N/A	#N/A	0	0	0	0	0	0	0	0	0	1	0	0	0	0	0	0	0	0	0	0
AN10221	0.877918	#N/A	#N/A	Has domain(s) with predicted transporter activity, role in transmembrane transport and integral to membrane, plasma membrane localization	#N/A	#N/A	0	0	0	0	0	0	0	0	0	1	0	1	0	0	0	0	0	0	0	0
AN10934	0.875884	#N/A	#N/A	Has domain(s) with predicted zinc ion binding activity	#N/A	#N/A	1	0	0	0	0	0	1	1	0	0	0	0	0	0	0	1	0	0	0	0
AN2885	0.874823	#N/A	#N/A	Ortholog(s) have DNA bending activity, sequence-specific DNA binding activity and role in RNA polymerase III transcriptional preinitiation complex assembly, chromatin remodeling, transcription from RNA polymerase II promoter	#N/A	#N/A	0	0	0	1	1	0	0	1	0	0	0	0	0	0	0	1	0	0	1	0
AN4364	0.871711	#N/A	#N/A	Ortholog of A. fumigatus Af293 : Afu4g06520, A. niger CBS 513.88 : An04g00860, A. oryzae RIB40 : AO090023000934, A. flavus NRRL 3357 : AFL2G_04747 and A. niger ATCC 1015 : 44301-mRNA	#N/A	#N/A	0	0	0	0	0	0	0	0	0	1	0	0	0	0	0	0	0	0	0	0
AN0660	0.868328	#N/A	#N/A	Putative allantoin transporter; transcript is induced by allantoin and by uric acid and is repressed by ammonium	#N/A	#N/A	1	0	0	0	0	0	0	0	0	0	0	0	0	0	0	0	0	0	0	0
AN10218	0.867803	#N/A	#N/A	0	#N/A	#N/A	0	0	0	0	0	0	0	0	0	0	0	0	0	0	0	0	0	0	0	0
AN5517	0.857238	#N/A	#N/A	Putative F-box protein	#N/A	#N/A	0	0	0	1	1	0	1	1	0	0	1	0	0	0	0	0	0	0	1	0
AN1077	0.855	#N/A	#N/A	Has domain(s) with predicted DNA binding, sequence-specific DNA binding transcription factor activity, zinc ion binding activity, role in regulation of transcription, DNA-dependent, transcription, DNA-dependent and nucleus localization	#N/A	#N/A	0	0	0	0	1	0	0	0	0	1	0	0	0	0	0	0	0	0	0	0
AN0135	0.846642	#N/A	#N/A	Has domain(s) with predicted binding activity	#N/A	#N/A	0	0	0	0	0	0	1	1	0	1	0	0	0	0	0	0	0	0	1	0
AN4976	0.823833	#N/A	#N/A	Putative TATA-binding protein; contains a muORF in th 5' leader sequence	#N/A	#N/A	1	0	0	1	1	0	1	1	0	0	0	0	0	0	0	0	0	0	0	0
AN10743	0.823046	#N/A	#N/A	Ortholog(s) have role in endocytosis, establishment or maintenance of actin cytoskeleton polarity, vacuole organization and integral to Golgi membrane localization	#N/A	#N/A	0	0	0	0	0	0	0	0	0	0	0	0	0	0	0	0	0	0	0	0
AN7975	0.819296	#N/A	#N/A	0	#N/A	#N/A	0	0	0	0	0	0	0	0	0	0	0	0	0	0	0	0	0	0	0	0
AN3650	0.817261	#N/A	#N/A	Has domain(s) with predicted DNA binding, sequence-specific DNA binding transcription factor activity, zinc ion binding activity, role in regulation of transcription, DNA-dependent, transcription, DNA-dependent and nucleus localization	#N/A	#N/A	1	0	0	0	1	0	0	1	0	0	0	0	0	0	0	0	0	0	0	0
AN7615	0.817219	#N/A	#N/A	Has domain(s) with predicted integral to membrane localization	#N/A	#N/A	0	0	0	0	0	0	0	0	0	0	0	0	0	0	0	0	0	0	0	0
AN0712	0.812616	#N/A	#N/A	Protein with beta-glucosidase activity, involved in degradation of glucans	#N/A	GH3	1	0	0	0	0	0	0	0	0	0	0	0	0	0	0	0	0	0	0	0
AN5682	0.80913	#N/A	#N/A	Ortholog(s) have role in protein glycosylation, protein retention in ER lumen and membrane localization	#N/A	#N/A	0	0	0	0	0	0	1	0	0	0	0	0	0	0	0	0	0	0	0	0
AN1147	0.808033	#N/A	#N/A	Ortholog of A. fumigatus Af293 : Afu1g11500, A. niger CBS 513.88 : An08g03620, A. flavus NRRL 3357 : AFL2G_07638, A. niger ATCC 1015 : 208206-mRNA and N. fischeri NRRL 181 : NFIA_014070	#N/A	#N/A	0	0	0	0	0	0	0	0	0	0	0	0	0	0	0	0	0	0	0	0
AN9515	0.806243	#N/A	#N/A	Has domain(s) with predicted phosphatidylinositol binding activity and role in cell communication	#N/A	#N/A	0	0	0	0	0	0	0	0	0	0	0	0	0	0	0	0	0	0	0	0
AN6492	0.801945	#N/A	#N/A	Component of AnCP/AnCF CCAAT-binding complex; can act as both a positive and negative regulator of transcription	#N/A	#N/A	1	0	0	1	1	0	0	1	0	0	0	0	0	0	0	0	0	0	0	0
AN6984	0.795611	#N/A	#N/A	Ortholog of A. fumigatus Af293 : Afu4g04690, A. niger CBS 513.88 : An14g00150, A. oryzae RIB40 : AO090206000018, A. flavus NRRL 3357 : AFL2G_12455 and A. niger ATCC 1015 : 201307-mRNA	AN6984	#N/A	0	0	0	0	0	0	0	0	0	0	0	0	0	0	0	0	0	0	0	0
AN0570	0.792076	#N/A	#N/A	Ortholog(s) have RNA binding, structural constituent of ribosome activity, role in cytoplasmic translation and cytosolic large ribosomal subunit localization	#N/A	#N/A	0	0	0	0	0	1	0	1	0	0	0	0	0	0	0	0	0	0	0	0
AN8769	0.783262	#N/A	#N/A	Putative synaptobrevin homolog; secretory v-SNARE; GFP-SynA localizes to the plasma membrane at the tips of hyphae	#N/A	#N/A	0	0	0	0	0	0	1	1	0	0	0	0	0	0	0	0	0	0	0	0
AN1233	0.775159	#N/A	#N/A	Ortholog of A. fumigatus Af293 : Afu1g10450, A. niger CBS 513.88 : An08g02400, A. oryzae RIB40 : AO090038000382, A. flavus NRRL 3357 : AFL2G_07723 and A. niger ATCC 1015 : 119822-mRNA	#N/A	#N/A	0	0	0	0	0	0	0	0	0	0	0	0	0	0	0	0	0	0	0	0
AN6345	0.77143	#N/A	#N/A	Ortholog(s) have role in protein targeting to vacuole and cytoplasm localization	#N/A	#N/A	0	0	0	0	0	0	1	0	0	0	0	0	0	0	0	0	0	0	0	0
AN0605	0.769058	#N/A	#N/A	Ortholog of A. fumigatus Af293 : Afu6g10890, A. niger CBS 513.88 : An09g02900, A. flavus NRRL 3357 : AFL2G_04366, A. niger ATCC 1015 : 54387-mRNA and N. fischeri NRRL 181 : NFIA_056650	#N/A	#N/A	0	0	0	0	0	0	0	0	0	0	0	0	0	0	0	1	0	0	1	0
AN8439	0.768485	#N/A	#N/A	Protein of unknown function; transcript is induced by nitrate; predicted NirA binding site	#N/A	#N/A	0	0	0	0	0	0	0	0	0	0	0	0	0	0	0	0	0	0	0	0
AN1705	0.76327	#N/A	#N/A	Has domain(s) with predicted nucleic acid binding, sequence-specific DNA binding transcription factor activity, zinc ion binding activity, role in regulation of transcription, DNA-dependent and nucleus localization	AN1705	#N/A	0	0	0	0	0	0	0	0	0	0	0	0	0	0	0	0	0	0	0	0
AN6679	0.750943	#N/A	#N/A	Ortholog(s) have SSU rRNA binding, structural constituent of ribosome activity and role in maturation of SSU-rRNA from tricistronic rRNA transcript (SSU-rRNA, 5.8S rRNA, LSU-rRNA)	#N/A	#N/A	0	0	0	0	0	1	0	1	0	1	0	0	0	0	0	0	0	0	0	0
AN0347	0.750009	#N/A	#N/A	Putative GTPase with a predicted role in intra-Golgi transport; transcript levels increase during the unfolded-protein response (UPR)	#N/A	#N/A	1	0	0	0	0	0	0	1	0	0	1	0	0	0	0	0	0	0	0	0
AN11679	0.749465	#N/A	#N/A	Has domain(s) with predicted hydrolase activity and role in metabolic process	#N/A	#N/A	0	0	0	0	0	0	0	0	0	0	0	0	0	0	0	0	0	0	0	0
AN0734	0.746579	#N/A	#N/A	Histone H4.1, core histone protein; nearly identical to histone H4.2	#N/A	#N/A	0	0	0	0	1	0	0	1	0	0	0	0	0	0	0	0	0	0	0	0
AN2880	0.740643	#N/A	#N/A	Has domain(s) with predicted membrane localization	#N/A	#N/A	0	0	0	0	0	0	0	0	0	0	0	0	0	0	0	0	0	0	0	0
AN3457	0.736811	#N/A	#N/A	0	#N/A	#N/A	0	0	0	0	0	0	0	0	0	0	0	0	0	0	0	0	0	0	0	0
AN6360	0.736791	#N/A	#N/A	Has domain(s) with predicted role in autophagy	#N/A	#N/A	0	0	0	0	0	0	1	0	0	0	0	0	0	0	0	0	0	0	0	0
AN10003	0.732482	#N/A	#N/A	Has domain(s) with predicted GTP binding, GTPase activity	#N/A	#N/A	0	0	0	0	0	1	0	1	0	0	0	0	0	0	0	0	0	0	0	0
AN1407	0.730873	#N/A	#N/A	Ortholog(s) have role in establishment of mitotic sister chromatid cohesion and cytoplasm, nucleus localization	#N/A	#N/A	0	0	0	0	0	0	0	0	0	0	0	0	0	0	0	0	0	0	0	0
AN10822	0.724503	#N/A	#N/A	Has domain(s) with predicted nucleic acid binding, zinc ion binding activity	#N/A	#N/A	0	0	0	1	1	0	1	1	1	1	1	0	0	0	0	1	0	0	1	0
AN10902	0.718592	#N/A	#N/A	Ortholog(s) have water channel activity, role in ascospore formation, water transport and plasma membrane localization	#N/A	#N/A	0	0	0	0	0	0	0	0	0	0	1	0	1	0	0	0	0	0	0	0
AN8291	0.715962	#N/A	#N/A	Ortholog(s) have role in Golgi to vacuole transport	#N/A	#N/A	0	0	0	0	0	0	1	1	0	0	0	0	0	0	0	0	0	0	0	0
AN7481	0.708921	#N/A	#N/A	Ortholog of A. fumigatus Af293 : Afu2g05680, A. niger CBS 513.88 : An02g14110, A. oryzae RIB40 : AO090001000682, A. flavus NRRL 3357 : AFL2G_09317 and A. niger ATCC 1015 : 174251-mRNA	#N/A	#N/A	0	0	0	0	0	0	0	0	0	0	0	0	0	0	0	0	0	0	0	0
AN9079	0.707719	#N/A	#N/A	Ortholog of A. fumigatus Af293 : Afu7g02350, A. niger CBS 513.88 : An12g00230, A. oryzae RIB40 : AO090038000614, A. flavus NRRL 3357 : AFL2G_07938 and A. niger ATCC 1015 : 203222-mRNA	#N/A	#N/A	0	0	0	0	0	0	0	0	0	0	0	0	0	0	0	0	0	0	0	0
AN1900	0.698586	#N/A	#N/A	Has domain(s) with predicted zinc ion binding activity	#N/A	#N/A	0	0	0	0	0	0	0	0	0	0	0	0	0	0	0	0	0	0	0	0
AN3099	0.695111	#N/A	#N/A	0	#N/A	#N/A	0	0	0	0	0	0	0	0	0	0	0	0	0	0	0	0	0	0	0	0
AN11588	0.692322	#N/A	#N/A	#N/A	#N/A	#N/A	0	0	0	0	0	0	0	0	0	0	0	0	0	0	0	0	0	0	0	0
AN2279	0.690868	#N/A	#N/A	Ortholog(s) have role in endoplasmic reticulum organization, nuclear pore complex assembly, vesicle-mediated transport and endoplasmic reticulum, integral to membrane localization	#N/A	#N/A	0	0	0	0	0	0	0	1	0	0	0	0	0	0	0	0	0	0	0	0
AN7155	0.689879	#N/A	#N/A	0	#N/A	#N/A	0	0	0	0	0	0	0	1	0	0	0	0	0	0	0	0	0	0	0	0
AN11814	0.686117	#N/A	#N/A	Has domain(s) with predicted ATP binding, protein kinase activity and role in protein phosphorylation	#N/A	#N/A	0	0	0	0	0	0	0	0	0	0	0	0	0	0	0	0	0	0	0	0
AN1027	0.681066	#N/A	#N/A	Ortholog of A. fumigatus Af293 : Afu1g12660, A. niger CBS 513.88 : An08g05410, A. oryzae RIB40 : AO090012000716, A. niger ATCC 1015 : 38274-mRNA and N. fischeri NRRL 181 : NFIA_012890	AN1027	#N/A	0	0	0	0	0	0	0	0	0	0	0	0	0	0	0	0	0	0	0	0
AN1500	0.679223	#N/A	#N/A	Has domain(s) with predicted nucleic acid binding, zinc ion binding activity and intracellular localization	#N/A	#N/A	0	0	0	0	0	0	0	0	0	1	0	0	0	0	0	0	0	0	0	0
AN6831	0.678471	#N/A	#N/A	Has domain(s) with predicted substrate-specific transmembrane transporter activity, role in transmembrane transport and integral to membrane localization	#N/A	#N/A	0	0	0	0	0	0	0	0	0	1	0	0	0	0	0	0	0	0	0	0
AN8053	0.676358	#N/A	#N/A	Ortholog of A. fumigatus Af293 : Afu5g02140, A. niger CBS 513.88 : An02g10810, A. oryzae RIB40 : AO090102000272, A. flavus NRRL 3357 : AFL2G_09697 and A. niger ATCC 1015 : 37344-mRNA	#N/A	#N/A	1	0	0	0	0	0	1	1	0	0	1	0	1	0	0	0	0	0	0	0
AN4381	0.675794	#N/A	#N/A	Covalently-bound cell wall protein; predicted glycosyl phosphatidylinositol (GPI)-anchor	AN4381	#N/A	0	0	0	0	0	0	0	0	0	0	0	0	0	0	0	0	0	0	0	0
AN10644	0.674539	#N/A	#N/A	Ortholog of A. fumigatus Af293 : Afu6g07170, A. oryzae RIB40 : AO090005001583, A. flavus NRRL 3357 : AFL2G_01478, N. fischeri NRRL 181 : NFIA_052820 and A. terreus NIH2624 : ATEG_03714	#N/A	#N/A	0	0	0	0	0	0	0	1	0	0	0	0	0	0	0	0	0	0	0	0
AN6546	0.673249	#N/A	#N/A	Ortholog(s) have role in late endosome to vacuole transport via multivesicular body sorting pathway and Vps55/Vps68 complex, late endosome localization	AN6546	#N/A	0	0	0	0	0	0	0	0	0	0	0	0	0	0	0	0	0	0	0	0
AN4928	0.673093	#N/A	#N/A	Has domain(s) with predicted translation initiation factor activity, zinc ion binding activity and role in regulation of transcription, DNA-dependent, transcription initiation, DNA-dependent, translational initiation	#N/A	#N/A	0	0	0	0	1	0	0	1	0	0	0	0	0	0	0	0	0	0	0	0
AN1741	0.66633	#N/A	#N/A	0	#N/A	#N/A	0	0	0	0	0	0	0	0	0	0	0	0	0	0	0	0	0	0	0	0
AN0448	0.658186	#N/A	#N/A	Ortholog of A. fumigatus Af293 : Afu1g04690, A. niger CBS 513.88 : An01g03390, A. oryzae RIB40 : AO090003000900, A. flavus NRRL 3357 : AFL2G_02125 and A. niger ATCC 1015 : 206215-mRNA	#N/A	#N/A	0	0	0	0	0	0	0	0	0	1	0	0	0	0	0	0	0	0	0	0
AN7174	0.653334	#N/A	#N/A	Has domain(s) with predicted DNA binding activity and role in regulation of transcription, DNA-dependent	#N/A	#N/A	0	0	0	1	1	0	0	1	0	1	0	0	0	0	0	0	0	0	0	0
AN3204	0.653292	#N/A	#N/A	Putative MFS alpha-glucoside transporter; ortholog of A. fumigatus Afu4g02650	#N/A	#N/A	1	0	0	0	0	0	0	0	0	0	0	0	0	0	0	0	0	0	0	0
AN9363	0.65059	#N/A	#N/A	Has domain(s) with predicted catechol 1,2-dioxygenase activity, ferric iron binding activity and role in catechol-containing compound metabolic process, oxidation-reduction process	#N/A	#N/A	1	0	0	0	0	0	0	0	0	0	0	0	0	0	0	0	0	0	0	0
AN4439	0.646371	#N/A	#N/A	Ortholog(s) have role in invasive growth in response to glucose limitation, pseudohyphal growth	#N/A	#N/A	0	0	0	0	0	0	0	0	0	0	0	0	0	0	0	0	0	0	0	0
AN11445	0.644547	#N/A	#N/A	#N/A	#N/A	#N/A	0	0	0	0	0	0	0	0	0	0	0	0	0	0	0	0	0	0	0	0
AN10903	0.638052	#N/A	#N/A	Ortholog(s) have guanine deaminase activity and cytoplasm localization	#N/A	#N/A	1	0	0	0	0	0	0	1	0	0	0	0	0	0	0	0	0	0	0	0
AN10783	0.636219	#N/A	#N/A	Has domain(s) with predicted coenzyme binding, nucleotide binding, phosphogluconate dehydrogenase (decarboxylating) activity and role in pentose-phosphate shunt	#N/A	#N/A	1	1	0	0	0	0	0	1	0	0	0	0	0	0	0	0	0	0	0	0
AN6457	0.636096	#N/A	#N/A	Has domain(s) with predicted peroxidase activity	AN6457	#N/A	0	0	0	0	0	0	0	0	0	1	0	1	1	0	0	0	0	0	0	0
AN5236	0.629626	#N/A	#N/A	Ortholog of A. fumigatus Af293 : Afu5g07810, A. niger CBS 513.88 : An03g03820, A. oryzae RIB40 : AO090701000689, A. flavus NRRL 3357 : AFL2G_06280 and A. niger ATCC 1015 : 191425-mRNA	#N/A	#N/A	0	0	0	0	0	0	0	0	0	0	0	0	0	0	0	0	0	0	0	0
AN5266	0.614441	#N/A	#N/A	#N/A	#N/A	#N/A	0	0	0	0	0	0	0	0	0	1	0	0	0	0	0	0	0	0	0	0
AN3467	0.606984	#N/A	#N/A	Ortholog of A. niger CBS 513.88 : An11g11290, A. niger ATCC 1015 : 143762-mRNA, A. terreus NIH2624 : ATEG_09001 and A. clavatus NRRL 1 : ACLA_033380	#N/A	#N/A	0	1	0	0	0	0	0	0	0	0	0	0	0	0	0	0	0	0	0	0
AN6172	0.605002	#N/A	#N/A	Ortholog of A. fumigatus Af293 : Afu2g08340, A. niger CBS 513.88 : An05g00970, A. oryzae RIB40 : AO090011000871, A. flavus NRRL 3357 : AFL2G_05582 and N. fischeri NRRL 181 : NFIA_083970	#N/A	#N/A	0	0	0	0	0	0	0	0	0	0	0	0	0	0	0	0	0	0	0	0
AN7240	0.604156	#N/A	#N/A	Has domain(s) with predicted role in transmembrane transport and integral to membrane localization	#N/A	#N/A	0	0	0	0	0	0	0	0	0	0	0	0	0	0	0	0	0	0	0	0
AN0977	0.597489	#N/A	#N/A	Putative peroxin with a predicted role in peroxisome biogenesis	#N/A	#N/A	0	0	0	0	0	0	0	0	0	0	0	0	0	0	0	0	0	0	0	0
AN1909	0.597351	#N/A	#N/A	Has domain(s) with predicted zinc ion binding activity	#N/A	#N/A	0	0	0	0	0	0	0	0	0	0	0	0	0	0	0	0	0	0	0	0
AN10821	0.592697	#N/A	#N/A	Has domain(s) with predicted oxidoreductase activity and role in metabolic process	AN10821	#N/A	1	0	0	0	0	0	0	1	0	0	0	0	0	0	0	0	0	0	0	0
AN1326	0.580753	#N/A	#N/A	Has domain(s) with predicted ATP binding, protein kinase activity and role in protein phosphorylation	#N/A	#N/A	1	0	0	0	0	0	1	1	0	1	0	0	1	0	0	0	0	0	0	0
AN7027	0.577787	#N/A	#N/A	Has domain(s) with predicted role in transmembrane transport and integral to membrane localization	#N/A	#N/A	0	0	0	0	0	0	0	0	0	1	0	0	0	0	0	0	0	0	0	0
AN2175	0.575395	#N/A	#N/A	Putative glucose oxidase-related protein	#N/A	#N/A	1	0	0	0	0	0	0	1	0	0	0	0	0	0	0	0	0	0	0	0
AN0596	0.569762	#N/A	#N/A	Putative DNA damage binding protein involved in the DNA damage response; homolog of human DDB1	#N/A	#N/A	0	0	0	1	0	0	0	1	0	0	0	1	0	0	0	0	0	0	0	0
AN10008	0.566577	#N/A	#N/A	Has domain(s) with predicted ubiquitin protein ligase binding activity, role in ubiquitin-dependent protein catabolic process and cullin-RING ubiquitin ligase complex localization	#N/A	#N/A	0	0	0	1	0	0	1	1	0	0	0	1	0	0	0	1	0	0	0	0
AN5577	0.563519	#N/A	#N/A	Manganese-superoxide dismutase	#N/A	#N/A	0	0	0	0	0	0	0	1	0	0	0	1	0	0	0	0	0	0	0	0
AN0809	0.558156	#N/A	#N/A	Has domain(s) with predicted DNA binding, DNA-directed RNA polymerase activity, role in transcription from RNA polymerase II promoter and DNA-directed RNA polymerase II, core complex localization	#N/A	#N/A	0	0	0	0	1	0	0	1	0	1	0	0	0	0	0	0	0	0	0	0
AN8344	0.554804	#N/A	#N/A	Has domain(s) with predicted ATP binding, ATPase activity, coupled to transmembrane movement of substances activity, role in transport and integral to membrane localization	#N/A	#N/A	1	0	0	0	0	0	0	1	0	1	0	1	1	0	0	0	0	0	0	0
AN10918	0.550385	#N/A	#N/A	Has domain(s) with predicted calcium ion binding, phosphatidylinositol binding activity and role in cell communication	#N/A	#N/A	0	0	0	0	0	0	1	1	0	0	0	0	0	0	0	0	0	0	0	0
AN11451	0.524854	#N/A	#N/A	#N/A	#N/A	#N/A	0	0	0	0	0	0	0	0	0	1	0	0	0	0	0	0	0	0	0	0
AN7428	0.511389	#N/A	#N/A	Has domain(s) with predicted catalytic activity, nucleotide binding activity, role in autophagy and cytoplasm localization	#N/A	#N/A	0	0	0	0	0	0	1	1	0	0	0	0	0	0	0	1	0	0	1	0
AN3641	0.506078	#N/A	#N/A	Ortholog(s) have cytoplasm localization	#N/A	#N/A	1	1	0	0	0	0	0	1	0	0	0	0	0	0	0	0	0	0	0	0
AN7560	0.503336	#N/A	#N/A	Protein involved in a signaling pathway that activates PacC transcription factor in response to alkaline ambient pH	#N/A	#N/A	0	0	0	0	0	0	0	0	0	0	1	0	1	0	0	0	0	0	0	0
AN0335	0.473602	#N/A	#N/A	Ortholog of A. fumigatus Af293 : Afu1g02330, A. niger CBS 513.88 : An01g05850, A. flavus NRRL 3357 : AFL2G_00843, A. niger ATCC 1015 : 205986-mRNA and N. fischeri NRRL 181 : NFIA_022300	#N/A	#N/A	0	0	0	0	0	0	0	0	0	0	0	0	0	0	0	0	0	0	0	0
AN4236	0.468029	#N/A	#N/A	Probable 26S proteasome subunit and member of the CDC48/PAS1/SEC18 family of ATPases; transcript upregulated in response to camptothecin	#N/A	#N/A	1	0	0	0	1	0	1	1	0	0	0	1	0	0	0	0	0	0	0	0
AN7563	0.464906	#N/A	#N/A	Has domain(s) with predicted ATP binding, protein serine/threonine kinase activity, protein tyrosine kinase activity and role in protein phosphorylation	#N/A	#N/A	1	0	0	1	1	0	1	1	0	0	1	0	0	0	0	0	0	0	0	0
AN1336	0.462913	#N/A	#N/A	0	#N/A	#N/A	0	0	0	0	0	0	0	0	0	0	0	0	0	0	0	0	0	0	0	0
AN6590	0.460625	#N/A	#N/A	Has domain(s) with predicted GTPase activator activity, role in positive regulation of GTPase activity, regulation of small GTPase mediated signal transduction and intracellular localization	#N/A	#N/A	0	0	0	1	1	1	1	1	0	0	1	0	0	0	0	1	0	0	0	0
AN0813	0.44978	#N/A	#N/A	Ortholog of A. fumigatus Af293 : Afu1g14720, A. niger CBS 513.88 : An01g12740, A. oryzae RIB40 : AO090003000498, A. flavus NRRL 3357 : AFL2G_02495 and A. niger ATCC 1015 : 35540-mRNA	#N/A	#N/A	0	0	0	1	1	0	1	1	0	0	0	0	0	0	0	0	0	0	0	0
AN8768	0.432018	#N/A	-2.36809	Ortholog(s) have COPI-coated vesicle, clathrin-coated vesicle localization	#N/A	#N/A	0	0	0	0	0	0	0	0	0	1	0	0	0	0	0	0	0	0	0	0
AN11565	0.426066	#N/A	#N/A	Ortholog(s) have hydrogen ion transporting ATP synthase activity, rotational mechanism, proton-transporting ATPase activity, rotational mechanism activity and role in ATP synthesis coupled proton transport	#N/A	#N/A	0	1	0	0	0	0	1	0	0	0	0	0	0	0	0	0	0	0	0	0
AN8488	0.423495	#N/A	#N/A	Ortholog(s) have SNAP receptor activity, palmitoyltransferase activity, role in vacuole fusion, non-autophagic, vesicle fusion and Golgi apparatus, SNARE complex, endosome, fungal-type vacuole, mitochondrion, soluble fraction localization	#N/A	#N/A	0	0	0	0	0	0	1	0	0	0	0	0	0	0	0	0	0	0	0	0
AN6186	0.414913	#N/A	#N/A	Has domain(s) with predicted damaged DNA binding activity, role in nucleotide-excision repair and nucleus localization	#N/A	#N/A	0	0	0	1	0	0	0	1	0	1	0	1	0	0	0	0	0	0	0	0
AN1988	0.411484	#N/A	#N/A	Ortholog of A. fumigatus Af293 : Afu4g10490, A. niger CBS 513.88 : An04g06180, A. oryzae RIB40 : AO090003001162, A. flavus NRRL 3357 : AFL2G_01882 and A. niger ATCC 1015 : 45346-mRNA	#N/A	#N/A	0	0	0	1	0	0	1	1	0	1	0	0	0	0	0	0	0	0	1	0
AN8194	0.404348	#N/A	#N/A	Has domain(s) with predicted role in transport and integral to membrane localization	AN8194	#N/A	0	0	0	0	0	0	1	1	0	0	0	0	0	0	0	0	0	0	0	0
AN5637	0.402677	#N/A	#N/A	Has domain(s) with predicted nucleotide binding, oxidoreductase activity and role in oxidation-reduction process	#N/A	#N/A	1	0	0	0	0	0	0	1	0	0	0	0	0	0	0	0	0	0	0	0
AN6570	0.402013	#N/A	#N/A	Ortholog(s) have AMP-activated protein kinase activity and role in cell adhesion, invasive growth in response to glucose limitation, protein phosphorylation, regulation of protein complex assembly, signal transduction	#N/A	#N/A	1	0	0	0	1	0	1	0	0	0	1	1	1	0	0	1	0	0	1	0
AN5344	0.397149	#N/A	#N/A	Protein involved in DNA repair; some similarity to E2 ubiquitin-conjugating enzyme; transcript upregulated in response to camptothecin	#N/A	#N/A	0	0	0	0	0	0	0	0	0	1	0	0	0	0	0	0	0	0	0	0
AN6911	0.38939	#N/A	#N/A	Has domain(s) with predicted role in intracellular protein transport and cytoplasm localization	#N/A	#N/A	0	0	0	0	0	0	1	1	0	0	0	0	0	0	0	0	0	0	0	0
AN2148	0.36449	#N/A	#N/A	Ortholog of A. fumigatus Af293 : Afu2g16030, A. niger CBS 513.88 : An15g06380, A. oryzae RIB40 : AO090012000198, A. flavus NRRL 3357 : AFL2G_03125 and A. niger ATCC 1015 : 182877-mRNA	#N/A	#N/A	0	0	0	0	0	0	0	0	0	1	0	1	0	0	0	0	0	0	0	0
AN4215	0.364384	#N/A	#N/A	Ortholog(s) have disulfide oxidoreductase activity, glutathione peroxidase activity, glutathione transferase activity, role in cell redox homeostasis, cellular response to oxidative stress and cytosol, mitochondrion localization	#N/A	#N/A	1	0	0	0	0	0	0	0	0	0	0	1	0	0	0	0	0	0	0	0
AN8870	0.360136	#N/A	#N/A	Expression increased in salt-adapted strains	#N/A	#N/A	0	0	0	0	0	1	0	1	0	0	0	0	0	0	0	0	0	0	0	0
AN2176	0.352656	#N/A	#N/A	Putative gamma-tubulin complex protein 4	#N/A	#N/A	0	0	0	0	0	0	1	0	0	0	0	0	0	0	0	0	0	0	0	0
AN4960	0.349394	#N/A	#N/A	Ortholog of A. fumigatus Af293 : Afu3g10270, A. niger CBS 513.88 : An16g04130, A. oryzae RIB40 : AO090003000567, A. flavus NRRL 3357 : AFL2G_02435 and A. niger ATCC 1015 : 184046-mRNA	#N/A	#N/A	0	0	0	0	0	0	0	0	0	0	0	0	0	0	0	0	0	0	0	0
AN8177	0.340757	#N/A	#N/A	Has domain(s) with predicted DNA binding, sequence-specific DNA binding transcription factor activity, zinc ion binding activity, role in regulation of transcription, DNA-dependent, transcription, DNA-dependent and nucleus localization	#N/A	#N/A	0	0	0	0	1	0	0	1	0	0	0	0	0	0	0	0	0	0	0	0
AN9239	0.33743	#N/A	-0.298727	0	#N/A	#N/A	0	0	0	0	0	0	0	0	0	0	0	0	0	0	0	0	0	0	0	0
AN1345	0.328009	#N/A	#N/A	Ortholog(s) have structural constituent of ribosome activity and role in maturation of SSU-rRNA from tricistronic rRNA transcript (SSU-rRNA, 5.8S rRNA, LSU-rRNA), regulation of translational fidelity	#N/A	#N/A	0	0	0	0	0	1	0	1	0	0	0	0	0	0	0	0	0	0	0	0
AN2963	0.327221	#N/A	#N/A	Has domain(s) with predicted ATP binding activity, role in chromosome organization and chromosome localization	#N/A	#N/A	1	0	0	1	0	0	0	1	0	0	0	0	0	0	0	0	0	0	0	0
AN6082	0.317529	#N/A	#N/A	Ortholog(s) have pre-mRNA 5'-splice site binding, structural constituent of ribosome activity, role in negative regulation of nuclear mRNA splicing, via spliceosome, rRNA processing and cytoplasm localization	#N/A	#N/A	0	0	0	0	1	1	0	1	0	0	0	0	0	0	0	0	0	0	0	0
AN12050	0.305154	#N/A	#N/A	Has domain(s) with predicted nucleotide binding activity	#N/A	#N/A	0	0	0	0	0	0	0	0	0	0	0	0	0	0	0	0	0	0	0	0
AN5926	0.294764	#N/A	#N/A	Has domain(s) with predicted membrane localization	#N/A	#N/A	0	0	0	0	0	0	0	0	0	0	0	0	0	0	0	0	0	0	0	0
AN0682	0.17869	#N/A	#N/A	Ortholog of A. fumigatus Af293 : Afu1g13430, A. niger CBS 513.88 : An09g02840, A. oryzae RIB40 : AO090012000536, A. flavus NRRL 3357 : AFL2G_03433 and A. niger ATCC 1015 : 54389-mRNA	#N/A	#N/A	0	0	0	0	0	0	0	0	0	1	0	0	0	0	0	0	0	0	0	0
AN5350	0.176216	#N/A	#N/A	Has domain(s) with predicted role in response to stress and integral to membrane localization	#N/A	#N/A	0	0	0	0	0	0	0	0	0	0	0	1	0	0	0	0	0	0	0	0
AN10705	0.164771	#N/A	#N/A	Ortholog of A. oryzae RIB40 : AO090003000039	#N/A	#N/A	0	0	0	0	0	0	0	0	0	0	0	0	0	0	0	0	0	0	0	0
AN2490	0.122627	#N/A	#N/A	Has domain(s) with predicted ubiquitin-protein ligase activity, zinc ion binding activity	#N/A	#N/A	0	0	0	1	1	0	0	1	0	0	0	0	0	0	0	0	0	0	0	0
AN12016	0.110343	#N/A	#N/A	0	#N/A	#N/A	0	0	0	0	0	0	0	0	0	0	0	0	0	0	0	0	0	0	0	0

## Sheet: WT+schA
Genes significantly up regulated, only in the wild-type and deltaschA strain, post 24h growth on avicel
For each gene the MIPS, TargetP and CAZy were used to identfy the function and if a protein product was secreted or a carbohydrate-acting enzymes, respectively
							MIPS Funcat																				MIPS Funcat
Gene ID	WT	∆schA	∆snfA	AspGD description	TargetP	CAZy	1	2	4	10	11	12	14	16	18	20	30	32	34	36	38	40	41	42	43	47
AN5176	9.16012	4.2876	#N/A	Putative cellulose 1,4-beta-cellobiosidase with a predicted role in degradation of glucans	#N/A	GH7	1	0	0	0	0	0	0	0	0	0	0	0	0	0	0	0	0	0	0	0
AN7821	8.63996	7.65119	#N/A	Putative norsolorinic acid reductase with a predicted role in sterigmatocystin/aflatoxin biosynthesis; member of the sterigmatocystin biosynthesis gene cluster	#N/A	#N/A	1	0	0	0	0	0	0	0	0	0	0	1	0	0	0	0	0	0	0	0
AN1818	8.60392	5.92588	#N/A	Protein with endo-1,4-beta-xylanase activity, involved in degradation of xylans	AN1818	GH10	1	0	0	0	0	0	0	1	0	0	0	0	0	0	0	0	0	0	0	0
AN3613	8.49396	6.69069	#N/A	Protein with endo-1,4-beta-xylanase activity, involved in degradation of xylans; transcription is controlled by the carbon catabolite repression system	AN3613	GH11	1	0	0	0	0	0	0	0	0	1	0	1	0	0	0	0	0	0	0	0
AN7230	7.97559	5.71673	#N/A	Putative cellobiose dehydrogenase	#N/A	#N/A	1	0	0	0	0	0	0	1	0	0	0	0	0	0	0	0	0	0	0	0
AN0245	7.83405	6.61568	#N/A	Putative glucanase with a predicted role beta-glucan hydrolysis	AN0245	GH16	1	0	0	0	0	0	0	0	0	0	0	0	0	0	0	0	0	0	0	0
AN5309	7.8181	7.33512	#N/A	Putative cutinase with a predicted role in the hydrolysis of cutin	AN5309	CE5	0	0	0	0	0	0	0	0	0	0	0	0	0	0	0	0	0	0	0	0
AN3418	7.6297	5.42908	#N/A	Protein with cellulase activity, involved in degradation of glucans	AN3418	GH7	1	0	0	0	0	0	0	0	0	0	0	0	0	0	0	0	0	0	0	0
AN1285	7.6284	4.97444	#N/A	Endo-beta-1,4-glucanase A; cellulase involved in degradation of glucans; expression induced by carboxymethylcellulose and cellobiose	AN1285	GH5	1	0	0	0	0	0	0	0	0	0	0	1	0	0	0	0	0	0	0	0
AN6476	7.44264	6.32902	#N/A	0	AN6476	#N/A	0	0	0	0	0	0	0	0	0	0	0	0	0	0	0	0	0	0	0	0
AN10356	7.4353	6.20381	#N/A	Ortholog of A. oryzae RIB40 : AO090012000821, A. flavus NRRL 3357 : AFL2G_03687 and A. clavatus NRRL 1 : ACLA_040800	#N/A	#N/A	0	0	0	0	0	0	0	0	0	0	0	0	0	0	0	0	0	0	0	0
AN6093	7.36559	4.99017	#N/A	Protein with acetylxylan esterase activity, involved in degradation of xylans	AN6093	CE1	1	0	0	0	0	0	0	0	0	0	0	1	0	0	0	0	0	0	0	0
AN11017	7.34523	6.20412	#N/A	Ortholog of A. oryzae RIB40 : AO090026000010, N. fischeri NRRL 181 : NFIA_101900 and A. fumigatus A1163 : AFUB_071720	AN11017	#N/A	0	0	0	0	0	0	0	0	0	0	0	0	0	0	0	0	0	0	0	0
AN1567	7.18438	5.52027	#N/A	Ortholog of A. fumigatus Af293 : Afu5g00910, N. fischeri NRRL 181 : NFIA_041260, A. terreus NIH2624 : ATEG_06452, ATEG_08598, A. clavatus NRRL 1 : ACLA_004310 and A. fumigatus A1163 : AFUB_049350	AN1567	#N/A	0	0	0	0	0	0	0	0	0	0	0	0	0	0	0	0	0	0	0	0
AN12090	7.17028	6.1738	#N/A	Has domain(s) with predicted O-methyltransferase activity	#N/A	#N/A	0	0	0	0	0	0	0	0	0	0	0	0	0	0	0	0	0	0	0	0
AN4474	7.15355	6.87336	#N/A	Ortholog of A. niger CBS 513.88 : An04g02110, A. oryzae RIB40 : AO090023000799, A. flavus NRRL 3357 : AFL2G_04610, A. niger ATCC 1015 : 203625-mRNA and N. fischeri NRRL 181 : NFIA_108450	#N/A	#N/A	0	0	0	0	0	0	0	0	0	0	0	0	0	0	0	0	0	0	0	0
AN8781	7.13793	5.41728	#N/A	Ortholog of A. niger CBS 513.88 : An07g03030, N. fischeri NRRL 181 : NFIA_026420 and A. clavatus NRRL 1 : ACLA_006900	#N/A	#N/A	0	0	0	0	0	0	0	0	0	0	0	0	0	0	0	0	0	0	0	0
AN1723	7.12511	6.62635	#N/A	Has domain(s) with predicted RNA binding, endoribonuclease activity	AN1723	#N/A	1	0	0	0	0	0	0	0	0	0	0	0	0	0	0	0	0	0	0	0
AN5267	6.99401	5.50699	#N/A	Protein with ferulic acid esterase activity, involved in degradation of xylans	AN5267	CE1	1	0	0	0	0	0	0	0	0	0	0	0	0	0	0	0	0	0	0	0
AN8483	6.88842	6.39585	#N/A	Ortholog of A. niger CBS 513.88 : An13g02730, A. flavus NRRL 3357 : AFL2G_10566, N. fischeri NRRL 181 : NFIA_001870 and A. clavatus NRRL 1 : ACLA_063590	#N/A	#N/A	0	0	0	0	0	0	0	0	0	0	0	0	0	0	0	0	0	0	0	0
AN3858	6.74837	6.11982	#N/A	Possible pseudogene	#N/A	#N/A	0	0	0	0	0	0	0	0	0	1	0	0	0	0	0	0	0	0	0	0
AN8347	6.6982	4.93798	#N/A	Has domain(s) with predicted substrate-specific transmembrane transporter activity, role in transmembrane transport and integral to membrane localization	#N/A	#N/A	0	0	0	0	0	0	0	0	0	0	0	0	0	0	0	0	0	0	0	0
AN7825	6.69391	5.30446	#N/A	Putative polyketide synthase with a predicted role in sterigmatocystin/aflatoxin biosynthesis; member of the sterigmatocystin biosynthesis gene cluster	#N/A	#N/A	1	0	0	0	0	0	0	0	0	0	0	1	0	0	0	0	0	0	0	0
AN7822	6.69141	5.88184	#N/A	Ortholog of A. fumigatus Af293 : Afu5g00770, A. flavus NRRL 3357 : AFL2G_07218, N. fischeri NRRL 181 : NFIA_041410, A. clavatus NRRL 1 : ACLA_004530 and A. fumigatus A1163 : AFUB_049240	AN7822	#N/A	0	0	0	0	0	0	0	0	0	0	0	0	0	0	0	0	0	0	0	0
AN11046	6.66498	6.45168	#N/A	Protein of unknown function; transcript is induced by nitrate	AN11046	#N/A	0	0	0	0	0	0	0	0	0	0	0	0	0	0	0	0	0	0	0	0
AN3203	6.64441	5.33592	#N/A	Putative F-box protein	#N/A	#N/A	0	0	0	0	0	0	0	0	0	0	0	0	0	0	0	0	0	0	0	0
AN12088	6.58163	4.98184	#N/A	Has domain(s) with predicted oxidoreductase activity and role in oxidation-reduction process	#N/A	#N/A	0	0	0	0	0	0	0	0	0	0	0	0	0	0	0	0	0	0	0	0
AN8046	6.57608	5.4457	#N/A	Putative triacylglycerol lipase with a predicted role in glycerolipid metabolism	AN8046	#N/A	1	0	0	0	0	0	0	0	0	0	0	0	0	0	0	0	0	0	0	0
AN1428	6.57537	5.21072	#N/A	Has domain(s) with predicted N-acetylglucosamine-6-phosphate deacetylase activity and role in N-acetylglucosamine metabolic process	#N/A	CE9	1	0	0	0	0	0	0	0	0	0	0	0	0	0	0	0	0	0	0	0
AN6470	6.55032	5.96867	#N/A	Protein with lysozyme activity, involved in carbohydrate catabolism	AN6470	GH25	1	0	0	0	0	0	0	0	0	0	0	1	0	0	0	0	0	0	0	0
AN7816	6.54877	5.98845	#N/A	Putative sterigmatocystin biosynthesis lipase/esterase with a predicted role in sterigmatocystin/aflatoxin biosynthesis; member of the sterigmatocystin biosynthesis gene cluster	#N/A	#N/A	1	0	0	0	0	0	0	0	0	0	0	0	0	0	0	0	0	0	0	0
AN11062	6.50227	6.32667	#N/A	Ortholog of A. nidulans FGSC A4 : AN7040, A. fumigatus Af293 : Afu5g03780, A. niger CBS 513.88 : An14g00780, An09g06380, A. oryzae RIB40 : AO090206000110 and A. flavus NRRL 3357 : AFL2G_12373	#N/A	#N/A	1	0	0	0	1	0	0	0	0	0	0	0	0	0	0	0	0	0	0	0
AN6382	6.43169	5.75126	#N/A	Has domain(s) with predicted phospholipase C activity and role in intracellular signal transduction, lipid metabolic process	#N/A	#N/A	0	0	0	0	0	0	0	0	0	0	0	0	0	0	0	0	0	0	0	0
AN4825	6.40318	5.5514	#N/A	Putative glucan 1,3-beta-glucosidase with a predicted role in glucan metabolism	AN4825	GH55	1	0	0	0	0	0	0	0	0	0	0	1	0	0	0	0	0	0	0	0
AN8445	6.38268	5.55667	#N/A	Putative aminopeptidase Y; transcript is induced by nitrate	AN8445	#N/A	0	0	0	0	0	0	1	0	0	0	0	0	0	0	0	0	0	0	0	0
AN8514	6.33266	4.8005	#N/A	Asterriquinone prenyltransferase; member of the tdi gene cluster; required for terrequinone A production; catalyzes the reverse prenylation event during terrequinone A biosynthesis; lacks canonical prenyl diphosphate binding motif (D/N)DXXD	#N/A	#N/A	1	0	0	0	0	0	0	0	0	0	0	0	0	0	0	0	0	0	0	0
AN2702	6.33188	5.28879	#N/A	0	#N/A	#N/A	0	0	0	0	0	0	0	0	0	0	0	0	0	0	0	0	0	0	0	0
AN3860	6.28972	4.38609	#N/A	Putative beta-1,4-endoglucanase	AN3860	GH61	1	0	0	0	0	0	0	0	0	0	0	0	0	0	0	0	0	0	0	0
AN7817	6.27465	5.65806	#N/A	Putative protein with a predicted role in sterigmatocystin/aflatoxin biosynthesis	#N/A	#N/A	1	0	0	0	0	0	0	0	0	0	0	0	0	0	0	0	0	0	0	0
AN0301	6.2536	6.00029	#N/A	Ortholog of A. fumigatus Af293 : Afu1g02770, A. niger CBS 513.88 : An01g05370, A. oryzae RIB40 : AO090005000817, A. flavus NRRL 3357 : AFL2G_00798 and A. niger ATCC 1015 : 206033-mRNA	#N/A	#N/A	0	0	0	0	0	0	0	0	0	0	0	0	0	0	0	0	0	0	0	0
AN1477	6.18935	4.93218	#N/A	Putative beta-1,4-xylosidase	#N/A	GH43	1	0	0	0	0	0	0	0	0	0	0	0	0	0	0	0	0	0	0	0
AN7266	6.17351	5.98959	#N/A	0	AN7266	#N/A	0	0	0	0	0	0	0	0	0	0	0	0	0	0	0	0	0	0	0	0
AN4055	6.1251	5.54359	#N/A	Putative acid phosphatase with a predicted role in gluconic acid and gluconate metabolism	AN4055	#N/A	1	0	0	0	0	0	0	0	0	0	0	0	0	0	0	0	0	0	0	0
AN7908	6.022	4.73805	#N/A	Protein with alpha-arabinofuranosidase activity, involved in degradation of pectin; member of the F9775 secondary metabolite gene cluster	AN7908	GH62	0	0	0	0	0	0	0	0	0	1	0	0	0	0	0	0	0	0	0	0
AN2835	5.99592	3.90712	#N/A	Has domain(s) with predicted D-arabinono-1,4-lactone oxidase activity, UDP-N-acetylmuramate dehydrogenase activity, flavin adenine dinucleotide binding activity, role in oxidation-reduction process and membrane localization	#N/A	#N/A	1	0	0	0	0	0	0	1	0	1	0	1	0	0	0	0	0	0	0	0
AN2814	5.98825	4.71163	#N/A	Has domain(s) with predicted substrate-specific transmembrane transporter activity, role in transmembrane transport and integral to membrane localization	#N/A	#N/A	0	0	0	0	0	0	0	0	0	0	0	0	0	0	0	0	0	0	0	0
AN7809	5.97367	4.91791	#N/A	Ortholog of A. terreus NIH2624 : ATEG_01291	#N/A	#N/A	0	0	0	0	0	0	0	0	0	0	0	0	0	0	0	0	0	0	0	0
AN11021	5.9607	5.27917	#N/A	Ortholog of A. oryzae RIB40 : AO090001000219, A. flavus NRRL 3357 : AFL2G_07452, N. fischeri NRRL 181 : NFIA_012970 and A. clavatus NRRL 1 : ACLA_022880	#N/A	#N/A	0	0	0	0	0	0	0	0	0	0	0	0	0	0	0	0	0	0	0	0
AN5558	5.91649	4.96884	#N/A	Broad specificity thermostable alkaline protease; extracellular; regulated by nitrogen, carbon and sulfur metabolite repression; transcript repressed by light in developmentally competent mycelia	AN5558	#N/A	0	0	0	0	0	0	1	0	0	0	0	1	0	0	0	0	0	0	1	0
AN10165	5.87743	5.5058	#N/A	Has domain(s) with predicted outer membrane localization	#N/A	#N/A	0	0	0	0	0	0	0	0	0	0	0	0	0	0	0	0	0	0	0	0
AN7810	5.76266	5.17688	#N/A	Putative aflatoxin biosynthesis protein with a role in aflatoxin/sterigmatocystin biosynthesis; member of the sterigmatocystin biosynthesis gene cluster	#N/A	#N/A	0	0	0	0	0	0	0	0	0	0	0	0	0	0	0	0	0	0	0	0
AN4245	5.75193	5.39547	#N/A	Putative ceramidase	AN4245	#N/A	1	0	0	0	0	0	0	0	0	0	0	0	0	0	0	1	0	0	0	0
AN3983	5.7171	5.33726	#N/A	Ortholog of A. clavatus NRRL 1 : ACLA_062140	#N/A	#N/A	0	0	0	0	0	0	0	0	0	1	0	0	0	0	0	0	0	0	0	0
AN6418	5.70883	3.78352	#N/A	Has domain(s) with predicted role in transmembrane transport and integral to membrane localization	#N/A	#N/A	0	0	0	0	0	0	0	0	0	0	0	1	0	0	0	0	0	0	0	0
AN9390	5.69468	4.4083	#N/A	Putative endochitinase; glycoside hydrolase family 18 (GH18) protein with a predicted role in chitin hydrolysis	AN9390	CBM18,CBM18,GH18	1	0	0	0	0	0	0	1	0	1	0	1	1	0	0	0	0	0	0	0
AN7812	5.69025	4.54022	#N/A	Putative versicolorin B synthase with a predicted role in sterigmatocystin/aflatoxin biosynthesis; member of the sterigmatocystin biosynthesis gene cluster	AN7812	#N/A	1	0	0	0	0	0	0	1	0	1	0	0	1	0	0	0	0	0	0	0
AN8903	5.67048	4.84943	#N/A	Putative peptide transporter; transcript upregulated by nitrate limitation	#N/A	#N/A	0	0	0	0	0	0	0	0	0	0	0	0	0	0	0	0	0	0	0	0
AN6985	5.66572	5.25708	#N/A	Putative ribulokinase with a predicted role in ribulose metabolism	#N/A	#N/A	1	0	0	0	0	0	0	0	0	1	0	0	0	0	0	0	0	0	0	0
AN8737	5.65112	4.20431	#N/A	Putative sugar transporter	#N/A	#N/A	1	0	0	0	0	0	0	0	0	0	0	0	1	0	0	0	0	0	0	0
AN4256	5.6319	5.1284	#N/A	Ortholog of A. fumigatus Af293 : Afu7g04030, A. oryzae RIB40 : AO090012000139, N. fischeri NRRL 181 : NFIA_099750, A. clavatus NRRL 1 : ACLA_005720 and A. fumigatus A1163 : AFUB_089560	#N/A	#N/A	0	0	0	0	0	0	0	0	0	1	0	0	0	0	0	0	0	0	0	0
AN10949	5.63109	4.73551	#N/A	Ortholog(s) have xenobiotic-transporting ATPase activity, role in response to drug and mitochondrion, plasma membrane localization	#N/A	#N/A	1	0	0	0	0	0	0	1	0	0	0	1	1	0	0	0	0	0	0	0
AN1338	5.61731	4.80858	#N/A	Predicted glycosylphosphatidylinositol (GPI)-anchored protein	AN1338	#N/A	0	0	0	0	0	0	0	0	0	0	0	0	0	0	0	0	0	0	0	0
AN7532	5.59496	4.97385	#N/A	Ortholog of A. niger CBS 513.88 : An11g07940, A. oryzae RIB40 : AO090001000606, N. fischeri NRRL 181 : NFIA_054950 and A. clavatus NRRL 1 : ACLA_083130	AN7532	#N/A	0	0	0	0	0	0	0	0	0	0	0	0	0	0	0	0	0	0	0	0
AN0787	5.57385	4.25807	#N/A	Putative mannosyl-oligosaccharide 1,2-alpha-mannosidase with a predicted role in mannose polymer metabolism	#N/A	GH47	1	0	0	0	0	0	1	1	0	0	0	0	0	0	0	0	0	0	0	0
AN1131	5.56399	3.79438	#N/A	Putative cytosolic Cu/Zn superoxide dismutase; transcript repressed by light in developmentally competent mycelia	AN1131	#N/A	0	0	0	0	0	0	0	0	0	0	0	1	0	0	0	0	0	0	0	0
AN6723	5.54995	8.49986	#N/A	Putative 2,3-dihydroxybenzoate carboxylyase	#N/A	#N/A	1	0	0	0	0	0	0	0	0	0	0	0	0	0	0	0	0	0	0	0
AN11076	5.51286	4.45152	#N/A	Ortholog of A. fumigatus Af293 : Afu3g02220, A. niger CBS 513.88 : An01g02020, A. flavus NRRL 3357 : AFL2G_08859, A. niger ATCC 1015 : 128447-mRNA and N. fischeri NRRL 181 : NFIA_003350	#N/A	#N/A	0	0	0	0	0	0	0	0	0	0	0	0	0	0	0	0	0	0	0	0
AN11510	5.47484	3.22386	#N/A	Has domain(s) with predicted role in defense response	AN11510	#N/A	0	0	0	0	0	0	0	0	0	0	0	0	0	0	0	0	0	0	0	0
AN0841	5.44331	4.33783	#N/A	0	#N/A	#N/A	0	0	0	0	0	0	0	0	0	1	0	0	0	0	0	0	0	0	0	0
AN7818	5.38386	4.31592	#N/A	Putative sterigmatocystin biosynthesis P450 monooxygenase with a predicted role in sterigmatocystin/aflatoxin biosynthesis	AN7818	#N/A	1	0	0	0	0	0	0	0	0	0	0	1	0	0	0	0	0	0	0	0
AN1898	5.34213	4.77759	#N/A	Ortholog of A. fumigatus Af293 : Afu2g04210/hmgX, A. niger CBS 513.88 : An11g02190, A. flavus NRRL 3357 : AFL2G_02768, A. niger ATCC 1015 : 38852-mRNA and N. fischeri NRRL 181 : NFIA_081000	#N/A	#N/A	0	0	0	0	0	0	0	0	0	0	0	0	0	0	0	0	0	0	0	0
AN2866	5.33706	4.63467	#N/A	Has domain(s) with predicted nucleotide binding, oxidoreductase activity and role in oxidation-reduction process	#N/A	#N/A	0	0	0	0	0	0	0	0	0	0	0	0	0	0	0	0	0	0	0	0
AN7264	5.30683	5.00341	#N/A	Has domain(s) with predicted methyltransferase activity and role in metabolic process	#N/A	#N/A	0	0	0	0	0	0	0	0	0	0	0	0	0	0	0	0	0	0	0	0
AN5373	5.30238	4.62886	#N/A	Has domain(s) with predicted nucleotide binding, oxidoreductase activity and role in oxidation-reduction process	#N/A	#N/A	1	1	0	0	0	0	0	0	0	0	0	0	0	0	0	0	0	0	0	0
AN12443	5.23476	2.21662	#N/A	Ortholog of A. niger CBS 513.88 : An16g02400, A. flavus NRRL 3357 : AFL2G_00317, A. niger ATCC 1015 : 125573-mRNA, A. terreus NIH2624 : ATEG_09959 and A. niger ATCC 1015 : 38987-mRNA	#N/A	#N/A	0	0	0	0	0	0	0	0	0	0	0	0	0	0	0	0	0	0	0	0
AN7962	5.21326	3.84243	#N/A	Extracellular deuterolysin-type metallo-proteinase	AN7962	#N/A	0	0	0	0	0	0	1	1	0	1	0	0	0	0	0	0	0	0	0	0
AN6804	5.1494	4.3824	#N/A	Predicted transporter of the major facilitator superfamily (MFS); expression upregulated after exposure to farnesol	#N/A	#N/A	1	0	0	0	0	0	0	0	0	0	0	0	1	0	0	0	0	0	0	0
AN1941	5.14492	4.60046	#N/A	Predicted glycosylphosphatidylinositol (GPI)-anchored protein	AN1941	#N/A	0	0	0	0	0	0	0	0	0	0	0	0	0	0	0	0	0	0	0	0
AN4691	5.13665	4.20071	#N/A	Has domain(s) with predicted nucleotide binding, oxidoreductase activity and role in oxidation-reduction process	#N/A	#N/A	1	0	0	0	0	0	0	0	0	0	0	0	0	0	0	0	0	0	0	0
AN5310	5.11697	4.4362	#N/A	Has domain(s) with predicted monooxygenase activity and role in oxidation-reduction process	#N/A	#N/A	1	0	0	0	0	0	0	0	0	0	0	1	0	0	0	0	0	0	0	0
AN2325	5.08051	3.84668	#N/A	Ortholog of A. nidulans FGSC A4 : AN3054, A. fumigatus Af293 : Afu5g10520, A. niger CBS 513.88 : An14g04240, An16g02910, A. oryzae RIB40 : AO090010000486 and A. flavus NRRL 3357 : AFL2G_11648	AN2325	GH92	0	0	0	0	0	0	0	0	0	0	0	0	0	0	0	0	0	0	0	0
AN1677	5.02022	3.05136	#N/A	Short-chain dehydrogenase; transcriptionally induced by growth on xylose	#N/A	#N/A	1	0	0	0	0	0	0	0	0	0	0	0	0	0	0	0	0	0	0	0
AN3979	4.99279	3.59283	#N/A	Ortholog of A. flavus NRRL 3357 : AFL2G_09411	AN3979	#N/A	0	0	0	0	0	0	0	0	0	0	0	0	0	0	0	0	0	0	0	0
AN1812	4.98815	3.33496	#N/A	bZIP transcription factor; induced in response to amino acid starvation	#N/A	#N/A	0	0	0	0	1	0	0	1	0	1	0	0	0	0	0	0	0	0	0	0
AN3349	4.97866	3.75298	#N/A	Putative cytochrome P450	#N/A	#N/A	1	0	0	0	0	0	0	1	0	0	0	1	0	0	0	0	0	0	0	0
AN10090	4.97591	3.07125	#N/A	Ortholog of A. fumigatus Af293 : Afu1g04430, A. oryzae RIB40 : AO090003000908, A. flavus NRRL 3357 : AFL2G_02116, A. niger ATCC 1015 : 55463-mRNA and N. fischeri NRRL 181 : NFIA_020340	#N/A	#N/A	0	0	0	0	0	0	0	0	0	0	0	0	0	0	0	0	0	0	0	0
AN2549	4.96469	3.89503	#N/A	Putative acyl-CoA ligase; required for emericellamide biosynthesis	#N/A	#N/A	1	0	0	0	0	0	0	0	0	1	0	0	0	0	0	0	0	0	0	0
AN0233	4.92075	1.8882	#N/A	Has domain(s) with predicted transmembrane transporter activity, role in transmembrane transport and integral to membrane localization	#N/A	#N/A	0	0	0	0	0	0	0	0	0	0	0	0	0	0	0	0	0	0	0	0
AN9138	4.89986	3.79258	#N/A	Putative amidase/acetamidase	#N/A	#N/A	1	0	0	0	0	0	0	0	0	0	0	0	0	0	0	0	0	0	0	0
AN5421	4.89428	6.26378	#N/A	Has domain(s) with predicted NADP binding, flavin adenine dinucleotide binding, flavin-containing monooxygenase activity and role in oxidation-reduction process	#N/A	#N/A	1	0	0	0	0	0	0	0	0	0	0	1	0	0	0	0	0	0	0	0
AN7181	4.85489	3.9189	#N/A	Ortholog of A. fumigatus Af293 : Afu4g03200, A. oryzae RIB40 : AO090011000112, A. flavus NRRL 3357 : AFL2G_04908, N. fischeri NRRL 181 : NFIA_030260 and A. terreus NIH2624 : ATEG_04792	AN7181	#N/A	0	0	0	0	0	0	0	0	0	0	0	0	0	0	0	0	0	0	0	0
AN7819	4.83726	4.16228	#N/A	Ortholog of A. nidulans FGSC A4 : AN10021/mdpA, A. fumigatus Af293 : Afu4g14550, A. oryzae RIB40 : AO090026000015, A. flavus NRRL 3357 : AFL2G_07223 and N. fischeri NRRL 181 : NFIA_101820	AN7819	#N/A	1	0	0	0	0	0	0	0	0	1	0	1	0	0	0	0	0	0	0	0
AN1659	4.8078	3.85432	#N/A	Putative amino acid transporter; transcript is induced by nitrate	AN1659	#N/A	0	0	0	0	0	0	0	0	0	0	0	0	0	0	0	0	0	0	0	0
AN4255	4.77354	4.44111	#N/A	Non-catalytic atypical hexokinase involved in regulation of extracellular proteases in response to carbon starvation; associates with mitochondria	#N/A	#N/A	1	1	0	0	0	0	0	1	0	0	0	0	0	0	0	0	0	0	0	0
AN8609	4.75953	3.49825	#N/A	Predicted glycosylphosphatidylinositol (GPI)-anchored protein	AN8609	#N/A	0	0	0	0	0	0	0	0	0	0	0	0	0	0	0	0	0	0	0	0
AN2395	4.63434	4.59024	#N/A	Putative beta-glucuronidase with a predicted role in polysaccharide degradation	AN2395	GH2	1	0	0	0	0	0	0	0	0	0	0	0	0	0	0	0	0	0	0	0
AN5252	4.61958	5.02785	#N/A	Has domain(s) with predicted zinc ion binding activity and intracellular localization	#N/A	#N/A	0	0	0	0	0	0	0	0	0	0	0	0	0	0	0	0	0	0	0	0
AN7307	4.58588	3.59891	#N/A	Has domain(s) with predicted catalytic activity	AN7307	GH125	0	0	0	0	0	0	0	0	0	0	0	0	0	0	0	0	0	0	0	0
AN0423	4.56738	3.58753	#N/A	Putative D-xylose reductase with a predicted role in carbohydrate metabolism; transcriptionally induced by growth on xylose	#N/A	#N/A	1	1	0	0	0	0	0	1	0	0	0	1	0	0	0	0	0	0	0	0
AN10311	4.53434	2.60932	#N/A	Putative hyphal cell wall mannoprotein; expression is transcriptionally upregulated during sexual development; expression is flbA-, fadA- and veA-dependent; present in the hyphal cell wall, absent from the conidial cell wall	#N/A	#N/A	0	0	0	0	0	0	0	0	0	0	0	0	0	0	0	0	0	0	0	0
AN11861	4.52856	4.84237	#N/A	Has domain(s) with predicted nucleotide binding, oxidoreductase activity, transferase activity, transferring acyl groups other than amino-acyl groups, zinc ion binding activity and role in oxidation-reduction process	#N/A	#N/A	0	0	0	0	0	0	0	0	0	0	0	0	0	0	0	0	0	0	0	0
AN10964	4.52855	3.83897	#N/A	Has domain(s) with predicted methyltransferase activity and role in metabolic process	#N/A	#N/A	0	0	0	0	0	0	0	0	0	0	0	0	0	0	0	1	0	0	1	0
AN7961	4.52251	3.83988	#N/A	Ortholog of A. oryzae RIB40 : AO090010000492, A. flavus NRRL 3357 : AFL2G_07374, AFL2G_11654, N. fischeri NRRL 181 : NFIA_102620, A. terreus NIH2624 : ATEG_04942 and A. clavatus NRRL 1 : ACLA_052730	AN7961	#N/A	0	0	0	0	0	0	0	0	0	0	0	0	0	0	0	0	0	0	0	0
AN4871	4.4643	3.63799	#N/A	Class V chitinase; glycoside hydrolase family 18 (GH18) protein with a role in the age-dependent autolysis	#N/A	GH18	1	0	0	0	0	0	0	1	0	0	0	0	1	0	0	0	0	0	1	0
AN8683	4.44641	3.69106	#N/A	Ortholog(s) have ferric-chelate reductase activity, role in copper ion import, iron ion transport and plasma membrane localization	#N/A	#N/A	0	0	0	0	0	0	0	0	0	1	0	0	0	0	0	0	0	0	0	0
AN2249	4.41623	2.93736	#N/A	Ortholog of A. niger CBS 513.88 : An17g00940, A. flavus NRRL 3357 : AFL2G_05850, N. fischeri NRRL 181 : NFIA_036440, A. terreus NIH2624 : ATEG_09356 and A. clavatus NRRL 1 : ACLA_009990	#N/A	#N/A	0	0	0	0	0	0	0	0	0	1	1	1	0	0	0	0	0	0	1	0
AN5763	4.39699	5.22942	#N/A	Has domain(s) with predicted role in transmembrane transport and integral to membrane localization	#N/A	#N/A	0	0	0	0	0	0	0	0	0	0	0	1	0	0	0	0	0	0	0	0
AN1427	4.38087	3.72689	#N/A	Has domain(s) with predicted role in transmembrane transport and integral to membrane localization	#N/A	#N/A	0	0	0	0	0	0	0	0	0	0	0	0	0	0	0	0	0	0	0	0
AN4845	4.3565	2.86115	#N/A	0	AN4845	#N/A	0	0	0	0	0	0	0	0	0	0	0	0	0	0	0	0	0	0	0	0
AN5312	4.3283	3.0908	#N/A	Ortholog of A. nidulans FGSC A4 : AN1317, A. niger CBS 513.88 : An03g00290, A. oryzae RIB40 : AO090001000382, A. flavus NRRL 3357 : AFL2G_07598 and A. niger ATCC 1015 : 45814-mRNA	#N/A	#N/A	0	0	0	0	0	0	0	0	0	0	0	1	0	0	0	0	0	0	0	0
AN6438	4.32159	3.22504	#N/A	Ortholog(s) have exopeptidase activity	AN6438	#N/A	0	0	0	0	0	0	1	1	0	0	0	0	0	0	0	0	0	0	0	0
AN11085	4.31059	4.35845	#N/A	Putative D-arabinitol 4-dehydrogenaset	#N/A	#N/A	1	0	0	0	0	0	0	0	0	0	0	0	0	0	0	0	0	0	0	0
AN3916	4.29799	3.56545	#N/A	Putative glycerol kinase with a predicted role in glycerol metabolism	#N/A	#N/A	1	0	0	0	0	0	0	1	0	0	0	0	0	0	0	0	0	0	0	0
AN4809	4.28903	3.86419	#N/A	Putative glutaminase A with a predicted role in glutamate and glutamine metabolism	AN4809	#N/A	1	0	0	0	0	0	0	0	0	0	0	0	0	0	0	0	0	0	0	0
AN11797	4.26699	4.38333	#N/A	Has domain(s) with predicted zinc ion binding activity and intracellular localization	#N/A	#N/A	0	0	0	0	0	0	0	0	0	0	0	0	0	0	0	0	0	0	0	0
AN3820	4.26184	3.82976	#N/A	0	#N/A	#N/A	0	0	0	0	0	0	0	0	0	0	0	0	0	0	0	0	0	0	0	0
AN5990	4.22776	4.08092	#N/A	Putative long-chain-fatty-acid-CoA ligase with a predicted role in fatty acid metabolism	#N/A	#N/A	1	0	0	0	0	0	0	0	0	0	0	0	0	0	0	0	0	0	0	0
AN1418	4.1789	3.28785	#N/A	Has domain(s) with predicted glucosamine-6-phosphate deaminase activity and role in N-acetylglucosamine metabolic process	#N/A	#N/A	1	0	0	0	0	0	0	0	0	0	0	0	0	0	0	0	0	0	0	0
AN8559	4.17418	4.36138	#N/A	Putative branched chain alpha-keto acid dehydrogenase E1, beta subunit	#N/A	#N/A	1	1	0	0	0	0	0	0	0	0	0	0	0	0	0	0	0	0	0	0
AN0942	4.17386	3.24048	#N/A	Putative L-arabinitol 4-dehydrogenase with a predicted role in L-arabinose/arabitol and D-xylose/D,L-xylulose/xylitol metabolism; transcriptionally induced by growth on xylose	#N/A	#N/A	1	0	0	0	0	0	0	1	0	0	0	0	0	0	0	0	0	0	0	0
AN3100	4.1516	3.68804	#N/A	Ortholog of A. fumigatus Af293 : Afu3g12520, A. niger CBS 513.88 : An02g08470, A. oryzae RIB40 : AO090005000716, A. flavus NRRL 3357 : AFL2G_00705 and A. niger ATCC 1015 : 47062-mRNA	#N/A	#N/A	0	0	0	0	0	0	0	0	0	1	0	0	0	0	0	0	0	0	0	0
AN6923	4.13937	3.66601	#N/A	Putative high-affinity hexose transporter with a predicted role in hexose transport; induced upon starvation and during sexual development	AN6923	#N/A	1	0	0	0	0	0	0	1	0	0	0	0	1	0	0	0	0	0	0	0
AN1726	4.12445	4.27239	#N/A	Putative 3-methyl-2-oxobutanoate dehydrogenase	#N/A	#N/A	1	1	0	0	0	0	0	1	0	0	0	0	0	0	0	0	0	0	0	0
AN9121	4.11604	2.96112	#N/A	Protein with a glycogen binding domain involved in sexual development; regulated by VeA and FlbA	#N/A	#N/A	0	0	0	0	0	0	0	0	0	0	0	0	0	0	0	0	0	0	0	0
AN6795	4.10856	3.45615	#N/A	Ortholog of A. fumigatus Af293 : Afu4g00870, A. niger CBS 513.88 : An08g09420, A. oryzae RIB40 : AO090011000195, A. flavus NRRL 3357 : AFL2G_04972 and A. niger ATCC 1015 : 176050-mRNA	AN6795	#N/A	0	0	0	0	0	0	0	0	0	0	0	0	0	0	0	0	0	0	0	0
AN0991	4.10413	2.9889	#N/A	Has domain(s) with predicted pyridoxal phosphate binding, transaminase activity	#N/A	#N/A	1	0	0	0	0	0	0	1	0	0	0	0	0	0	0	0	0	0	0	0
AN7528	4.1032	3.22429	#N/A	0	#N/A	#N/A	0	0	0	0	0	0	0	0	0	0	0	0	0	0	0	0	0	0	0	0
AN8803	4.09596	3.81104	#N/A	Hydrophobin; protein involved in conidium development; required for the formation of outer hydrophobic layer (rodlet layer) of the conidium wall; transcriptionally regulated by BrlA; predicted glycosylphosphatidylinositol (GPI)-anchor	AN8803	#N/A	0	0	0	0	0	0	0	0	0	0	0	0	0	0	0	0	0	0	0	0
AN5762	4.08295	3.17048	#N/A	Predicted glycosylphosphatidylinositol (GPI)-anchored protein	AN5762	#N/A	0	0	0	0	0	0	0	0	0	0	0	0	0	0	0	0	0	0	0	0
AN1816	4.06249	7.18997	#N/A	#N/A	#N/A	#N/A	0	0	0	0	0	0	0	0	0	0	0	0	0	0	0	0	0	0	0	0
AN0472	4.05403	3.58177	#N/A	Putative 1,3-beta-glucosidase with a role in carbon starvation-induced autolytic cell wall degradation	AN0472	GH81	1	0	0	1	0	0	1	0	0	0	1	1	0	0	0	1	0	0	1	0
AN0323	4.04762	4.14988	#N/A	Ortholog of A. nidulans FGSC A4 : AN2370, AN10160, A. fumigatus Af293 : Afu1g02440, Afu4g02760, A. niger CBS 513.88 : An01g05750, An12g09350, An13g03290 and A. oryzae RIB40 : AO090020000719, AO090005000852	#N/A	#N/A	0	0	0	0	0	0	0	0	0	0	0	0	0	0	0	0	0	0	0	0
AN8262	4.0344	3.65875	#N/A	Putative G-protein coupled receptor	#N/A	#N/A	0	0	0	0	0	0	0	0	0	0	1	0	0	0	0	0	0	0	0	0
AN0788	3.99197	2.60438	#N/A	0	#N/A	#N/A	1	0	0	0	0	0	1	0	0	0	0	1	0	0	0	0	0	0	0	0
AN0051	3.99015	3.63615	#N/A	Putative dioxygenase	#N/A	#N/A	1	0	0	0	0	0	0	0	0	0	0	0	0	0	0	0	0	0	0	0
AN2017	3.96594	2.18819	#N/A	Putative alpha-glucosidase with a predicted role in maltose metabolism; transcriptionally induced by isomaltose	AN2017	GH31	1	1	0	0	0	0	0	0	0	1	0	0	0	0	0	0	0	0	0	0
AN10075	3.96472	3.97167	#N/A	Putative permease of the major facilitator superfamily (MFS)	#N/A	#N/A	0	0	0	0	0	0	0	0	0	0	0	0	0	0	0	0	0	0	0	0
AN2166	3.95557	2.97133	#N/A	Ortholog of A. fumigatus Af293 : Afu2g15850, A. niger CBS 513.88 : An15g06150, A. oryzae RIB40 : AO090012000227, A. flavus NRRL 3357 : AFL2G_03154 and A. niger ATCC 1015 : 48827-mRNA	#N/A	#N/A	0	0	0	0	0	0	0	0	0	0	0	0	0	0	0	0	0	0	0	0
AN7710	3.92233	4.46249	#N/A	Ortholog(s) have intracellular localization	#N/A	#N/A	0	0	0	0	0	0	0	0	0	0	0	0	0	0	0	0	0	0	0	0
AN10960	3.90777	3.3698	#N/A	0	#N/A	#N/A	0	0	0	0	0	0	0	0	0	0	0	0	0	0	0	0	0	0	0	0
AN2425	3.89346	3.15051	#N/A	Ortholog of A. fumigatus Af293 : Afu2g13850, A. niger CBS 513.88 : An02g05260, A. oryzae RIB40 : AO090026000188, A. flavus NRRL 3357 : AFL2G_07058 and A. niger ATCC 1015 : 206783-mRNA	AN2425	CBM21	1	1	0	1	1	0	1	0	0	0	0	1	1	0	0	0	0	0	0	0
AN5777	3.88724	4.36329	#N/A	Has domain(s) with predicted triglyceride lipase activity and role in lipid metabolic process	AN5777	#N/A	1	0	0	0	0	0	0	0	0	0	0	0	0	0	0	0	0	0	0	0
AN8727	3.84667	2.4362	#N/A	Ortholog of A. nidulans FGSC A4 : AN3348, AN2044, A. fumigatus Af293 : Afu4g10080, Afu7g00420 and A. niger CBS 513.88 : An03g00420, An16g01900, An16g06080, An04g06980	AN8727	#N/A	0	0	0	0	0	0	0	0	0	0	0	0	0	0	0	0	0	0	0	0
AN2209	3.83132	2.26062	#N/A	Ortholog of A. fumigatus Af293 : Afu5g07010, A. niger CBS 513.88 : An17g00230, A. oryzae RIB40 : AO090701000283, A. flavus NRRL 3357 : AFL2G_05920 and A. niger ATCC 1015 : 45070-mRNA	#N/A	#N/A	0	0	0	0	0	0	0	0	0	1	0	0	0	0	0	0	0	0	0	0
AN6095	3.81339	2.99199	#N/A	Has domain(s) with predicted role in transmembrane transport and integral to membrane localization	#N/A	#N/A	1	0	0	0	0	0	0	0	0	0	0	0	0	0	0	0	0	0	0	0
AN6159	3.81304	2.83551	#N/A	Putative 1-acylglycerol-3-phosphate acyltransferase with a predicted role in glycerolipid metabolism	#N/A	#N/A	1	0	0	0	0	0	0	0	0	0	0	0	0	0	0	0	0	0	1	0
AN5487	3.77456	5.2264	#N/A	Ortholog of A. niger CBS 513.88 : An12g09960 and A. niger ATCC 1015 : 214844-mRNA	#N/A	#N/A	0	0	0	0	0	0	0	0	0	0	0	0	0	0	0	0	0	0	0	0
AN3366	3.77403	3.30397	#N/A	0	#N/A	#N/A	0	0	0	0	0	0	0	0	0	0	0	0	0	0	0	0	0	0	0	0
AN5509	3.76735	2.80788	#N/A	Putative F-box protein	#N/A	#N/A	0	0	0	0	0	0	0	0	0	0	0	0	0	0	0	0	0	0	0	0
AN0638	3.76489	4.22632	#N/A	Ortholog of A. fumigatus Af293 : Afu1g16870, A. oryzae RIB40 : AO090005000988, A. flavus NRRL 3357 : AFL2G_00959, A. niger ATCC 1015 : 170269-mRNA and N. fischeri NRRL 181 : NFIA_008490	#N/A	#N/A	0	0	0	0	0	0	0	0	0	0	0	0	0	0	0	0	0	0	0	0
AN11489	3.75112	2.3598	#N/A	Protein of unknown function; transcript is induced by nitrate	#N/A	#N/A	0	0	0	0	0	0	0	0	0	0	0	0	0	0	0	0	0	0	0	0
AN9273	3.73314	3.332	#N/A	Ortholog of A. oryzae RIB40 : AO090005000176, A. flavus NRRL 3357 : AFL2G_00195 and A. terreus NIH2624 : ATEG_04373	AN9273	#N/A	0	0	0	0	0	0	0	0	0	0	0	0	0	0	0	0	0	0	0	0
AN4848	3.71644	3.1962	#N/A	Ortholog of A. niger CBS 513.88 : An18g00170, A. oryzae RIB40 : AO090003001413, A. flavus NRRL 3357 : AFL2G_01663 and A. niger ATCC 1015 : 54071-mRNA	AN4848	#N/A	0	0	0	0	0	0	0	0	0	1	0	0	0	0	0	0	0	0	0	0
AN10487	3.6484	3.67051	#N/A	Has domain(s) with predicted role in transmembrane transport and integral to membrane localization	#N/A	#N/A	0	0	0	0	0	0	0	0	0	0	0	0	0	0	0	0	0	0	0	0
AN8752	3.64828	3.78505	#N/A	Ortholog of A. fumigatus Af293 : Afu6g02845, A. niger CBS 513.88 : An12g07700, A. flavus NRRL 3357 : AFL2G_08205, N. fischeri NRRL 181 : NFIA_049180 and A. terreus NIH2624 : ATEG_07166	#N/A	#N/A	0	0	0	0	0	0	0	0	0	0	0	0	0	0	0	0	0	0	0	0
AN10992	3.63877	3.34283	#N/A	0	#N/A	#N/A	0	0	0	0	0	0	0	0	0	0	0	0	0	0	0	0	0	0	0	0
AN1693	3.61827	3.39709	#N/A	Putative F-box protein	#N/A	#N/A	0	0	0	0	0	0	0	0	0	0	0	0	0	0	0	0	0	0	0	0
AN1298	3.60306	4.1625	#N/A	Has domain(s) with predicted role in regulation of transcription, DNA-dependent and nucleus localization	#N/A	#N/A	0	0	0	0	1	0	0	1	0	0	0	0	0	0	0	0	0	0	0	0
AN2157	3.59676	2.7469	#N/A	Putative aspartic endopeptidase	AN2157	#N/A	1	0	0	0	0	0	1	0	0	0	0	0	0	0	0	0	0	0	0	0
AN11173	3.52072	2.99937	#N/A	Ortholog of A. flavus NRRL 3357 : AFL2G_11268	AN11173	#N/A	0	0	0	0	0	0	0	0	0	0	0	0	0	0	0	0	0	0	0	0
AN2228	3.48988	4.76822	#N/A	0	#N/A	#N/A	0	0	0	0	0	0	0	0	0	0	0	0	0	0	0	0	0	0	0	0
AN1129	3.47557	3.15715	#N/A	Has domain(s) with predicted NADP binding, flavin adenine dinucleotide binding, flavin-containing monooxygenase activity and role in oxidation-reduction process	#N/A	#N/A	1	0	0	0	0	0	0	0	0	0	0	0	0	0	0	0	0	0	0	0
AN3565	3.46941	4.20214	#N/A	Has domain(s) with predicted hydrolase activity	#N/A	#N/A	0	0	0	0	0	0	0	0	0	0	0	0	0	0	0	0	0	0	0	0
AN8902	3.42763	4.62048	#N/A	Has domain(s) with predicted DNA binding, sequence-specific DNA binding transcription factor activity, zinc ion binding activity, role in regulation of transcription, DNA-dependent, transcription, DNA-dependent and nucleus localization	#N/A	#N/A	1	0	0	0	1	0	0	0	0	0	0	0	0	0	0	0	0	0	0	0
AN3075	3.41857	3.80529	#N/A	Zinc finger protein of unknown function; overexpression confers the "fluffy" phenotype	#N/A	#N/A	1	0	0	0	0	0	0	0	0	0	0	0	0	0	0	0	0	0	0	0
AN2426	3.39505	3.49926	#N/A	Histone H4.2, core histone protein; nearly identical to histone H4.1	#N/A	#N/A	0	0	0	1	1	0	0	1	0	0	0	0	0	0	0	0	0	0	0	0
AN3881	3.39285	3.314	#N/A	Has domain(s) with predicted ADP binding, ATP binding, nucleoside-triphosphatase activity and role in apoptosis, nucleoside metabolic process	AN3881	#N/A	1	1	0	0	0	0	0	1	0	0	0	0	1	0	0	0	0	0	0	0
AN2658	3.35259	2.75706	#N/A	Ortholog of A. fumigatus Af293 : Afu1g13760, Afu4g00490, A. niger CBS 513.88 : An09g01580, A. oryzae RIB40 : AO090166000071, A. flavus NRRL 3357 : AFL2G_09431 and A. niger ATCC 1015 : 188861-mRNA	AN2658	#N/A	0	0	0	0	0	0	0	0	0	0	0	0	0	0	0	0	0	0	0	0
AN0992	3.35006	4.06779	#N/A	Has domain(s) with predicted nucleotide binding activity	#N/A	#N/A	0	0	0	0	0	0	0	0	0	0	0	0	0	0	0	0	0	0	0	0
AN9384	3.34372	3.13296	#N/A	Putative cytochrome P450 alkane hydroxylase	#N/A	#N/A	1	1	0	0	0	0	0	0	0	0	0	1	0	0	0	0	0	0	0	0
AN9373	3.30785	3.50659	#N/A	Has domain(s) with predicted sequence-specific DNA binding transcription factor activity, zinc ion binding activity, role in regulation of transcription, DNA-dependent and nucleus localization	AN9373	#N/A	0	0	0	0	0	0	0	0	0	0	0	0	0	0	0	0	0	0	0	0
AN6383	3.30166	2.93909	#N/A	Ortholog of A. fumigatus Af293 : Afu1g03300, Afu5g00450, Afu6g10780, A. niger CBS 513.88 : An03g05860, A. oryzae RIB40 : AO090003001528 and A. flavus NRRL 3357 : AFL2G_04073	#N/A	#N/A	1	0	0	0	0	0	0	0	0	0	0	1	1	0	0	0	0	0	0	0
AN8496	3.28746	3.22557	#N/A	Has domain(s) with predicted metal ion binding activity	#N/A	#N/A	1	0	0	0	0	0	1	1	0	0	0	0	0	0	0	0	0	0	0	0
AN5850	3.27143	3.30457	#N/A	Has domain(s) with predicted nucleotide binding, oxidoreductase activity and role in oxidation-reduction process	#N/A	#N/A	1	0	0	0	0	0	0	0	0	0	0	0	0	0	0	0	0	0	0	0
AN0452	3.2212	0.489168	#N/A	Protein with xyloglucan-specific endoglucanase activity, involved in degradation of xyloglucans; predicted role in cellulose metabolism	#N/A	GH12	1	0	0	0	0	0	0	0	0	0	0	0	0	0	0	0	0	0	0	0
AN6380	3.20489	3.42001	#N/A	Ortholog of A. fumigatus Af293 : Afu2g13930, A. niger CBS 513.88 : An02g05120, A. oryzae RIB40 : AO090026000179, A. niger ATCC 1015 : 197269-mRNA and N. fischeri NRRL 181 : NFIA_089090	#N/A	#N/A	0	0	0	0	0	0	0	0	0	0	0	0	0	0	0	0	0	0	0	0
AN5037	3.19763	3.10305	#N/A	Has domain(s) with predicted electron carrier activity, oxidoreductase activity, acting on CH-OH group of donors activity and role in oxidation-reduction process	#N/A	#N/A	1	0	0	0	0	0	0	0	0	0	0	0	0	0	0	0	0	0	0	0
AN9288	3.15709	4.74983	#N/A	Ortholog(s) have cytoplasm, nucleus localization	#N/A	#N/A	1	1	0	0	0	0	0	1	0	0	0	0	0	0	0	0	0	0	0	0
AN1220	3.15413	2.51171	#N/A	Ortholog of A. niger CBS 513.88 : An08g02670, A. flavus NRRL 3357 : AFL2G_07707, A. niger ATCC 1015 : 52767-mRNA, N. fischeri NRRL 181 : NFIA_015040 and A. terreus NIH2624 : ATEG_00253	#N/A	#N/A	0	0	0	0	0	0	0	0	0	0	0	0	0	0	0	0	0	0	0	0
AN4905	3.13064	2.61564	#N/A	theta class glutathione S-transferase; involved in resistance to a variety of xenobiotics and metals; confers susceptibility to the systemic fungicide carboxin	#N/A	#N/A	1	0	0	0	1	0	0	0	0	0	0	1	1	0	0	0	0	0	0	0
AN2144	3.12391	3.24816	#N/A	Has domain(s) with predicted nickel ion binding activity and role in nitrogen compound metabolic process	#N/A	#N/A	0	0	0	0	0	0	0	0	0	1	0	0	0	0	0	0	0	0	0	0
AN5104	3.11346	3.05495	#N/A	Has domain(s) with predicted substrate-specific transmembrane transporter activity, role in transmembrane transport and integral to membrane localization	AN5104	#N/A	0	0	0	0	0	0	0	0	0	0	0	0	0	0	0	0	0	0	0	0
AN11144	3.11211	3.78634	#N/A	Has domain(s) with predicted transferase activity, transferring glycosyl groups activity and membrane localization	#N/A	#N/A	0	0	0	0	0	0	0	0	0	0	0	0	0	0	0	0	0	0	0	0
AN4659	3.10113	4.7734	#N/A	Putative acyl-CoA synthetase/AMP-binding domain protein; has a predicted mitochondrial localization signal	#N/A	#N/A	1	0	0	0	0	0	0	1	0	1	0	0	0	0	0	0	0	0	0	0
AN8966	3.04613	3.33567	#N/A	Has domain(s) with predicted neurotransmitter:sodium symporter activity, role in neurotransmitter transport and integral to membrane localization	#N/A	#N/A	0	0	0	0	0	0	0	1	0	1	0	0	1	0	0	0	0	0	0	0
AN0948	2.98491	1.51389	#N/A	Has domain(s) with predicted ATP binding, ATPase activity	#N/A	#N/A	0	0	0	0	0	1	0	1	0	0	0	1	0	0	0	0	0	0	0	0
AN7476	2.97981	2.52736	#N/A	Ortholog of A. fumigatus Af293 : Afu2g05630, A. niger CBS 513.88 : An02g14010, A. oryzae RIB40 : AO090001000675, A. flavus NRRL 3357 : AFL2G_09310 and A. niger ATCC 1015 : 37580-mRNA	#N/A	#N/A	0	0	0	0	0	0	0	0	0	1	0	0	0	0	0	0	0	0	0	0
AN9294	2.96125	2.58599	#N/A	Has domain(s) with predicted role in transmembrane transport and integral to membrane localization	#N/A	#N/A	0	0	0	0	0	0	0	0	0	0	0	0	0	0	0	0	0	0	0	0
AN0481	2.91231	2.76767	#N/A	Has domain(s) with predicted binding activity	#N/A	#N/A	0	0	0	0	0	0	0	0	0	0	0	0	0	0	0	0	0	0	0	0
AN8127	2.90336	4.87543	#N/A	Has domain(s) with predicted role in transmembrane transport and integral to membrane localization	#N/A	#N/A	0	0	0	0	0	0	0	0	0	0	0	0	0	0	0	0	0	0	0	0
AN5847	2.86739	1.37926	#N/A	Ortholog of A. fumigatus Af293 : Afu2g08000, A. niger CBS 513.88 : An05g00550, A. niger ATCC 1015 : 54046-mRNA, N. fischeri NRRL 181 : NFIA_083670 and A. terreus NIH2624 : ATEG_09638	#N/A	#N/A	0	0	0	0	0	0	0	0	0	0	0	0	0	0	0	0	0	0	0	0
AN0860	2.84601	1.99451	#N/A	Ortholog of A. niger CBS 513.88 : An01g13370, A. oryzae RIB40 : AO090103000449, AO090005001207, A. flavus NRRL 3357 : AFL2G_01138, A. niger ATCC 1015 : 205440-mRNA and A. flavus NRRL 3357 : AFL2G_11957	#N/A	#N/A	0	0	0	0	0	0	0	0	0	0	0	0	0	0	0	0	0	0	0	0
AN6624	2.83549	2.71184	#N/A	Has domain(s) with predicted zinc ion binding activity	#N/A	#N/A	0	0	0	0	0	0	0	0	0	0	0	0	0	0	0	0	0	0	0	0
AN7553	2.81795	2.43867	#N/A	Basic helix-loop-helix transcription factor required for normal conidiophore development; mutants are infertile in self-crosses	#N/A	#N/A	0	0	0	0	0	0	0	0	0	0	0	0	0	0	0	0	0	0	0	0
AN4901	2.78373	2.26369	#N/A	Putative glutaminase A with a predicted role in glutamate and glutamine metabolism	AN4901	#N/A	1	0	0	0	0	0	0	0	0	0	0	0	0	0	0	0	0	0	0	0
AN6201	2.77818	3.39628	#N/A	Ortholog of A. fumigatus Af293 : Afu2g11830, A. oryzae RIB40 : AO090026000461, A. flavus NRRL 3357 : AFL2G_06815, N. fischeri NRRL 181 : NFIA_087060 and A. terreus NIH2624 : ATEG_01122	#N/A	#N/A	0	0	0	0	0	0	0	0	0	0	0	0	0	0	0	0	0	0	0	0
AN7939	2.72107	2.3352	#N/A	Ortholog(s) have intracellular localization	#N/A	#N/A	0	0	0	0	0	0	0	0	0	1	0	0	0	0	0	1	0	0	1	0
AN5484	2.69741	3.04876	#N/A	Has domain(s) with predicted sterol binding activity	#N/A	#N/A	1	1	0	0	0	0	0	0	0	0	0	0	0	0	0	0	0	0	0	0
AN0385	2.69109	2.07491	#N/A	Putative branched chain amino acid aminotransferase with a predicted role in branched chain amino acid biosynthesis	#N/A	#N/A	1	0	0	0	0	0	0	1	0	0	0	0	0	0	0	0	0	0	0	0
AN3672	2.66323	3.40545	#N/A	Has domain(s) with predicted oxidoreductase activity, acting on paired donors, with incorporation or reduction of molecular oxygen, 2-oxoglutarate as one donor, and incorporation of one atom each of oxygen into both donors activity	#N/A	#N/A	1	0	0	0	0	0	0	0	0	0	0	0	0	0	0	0	0	0	0	0
AN5123	2.63314	0.847679	#N/A	Has domain(s) with predicted nucleotide binding, oxidoreductase activity	#N/A	#N/A	1	0	0	0	0	0	0	0	0	1	1	0	0	0	0	1	0	0	0	0
AN0338	2.61924	5.44707	#N/A	Putative cytochrome P450	#N/A	#N/A	1	0	0	0	0	0	0	0	0	0	0	1	0	0	0	0	0	0	0	0
AN10210	2.61179	3.09462	#N/A	Has domain(s) with predicted carbon-nitrogen ligase activity, with glutamine as amido-N-donor, hydrolase activity, acting on carbon-nitrogen (but not peptide) bonds, in linear amides activity	#N/A	#N/A	1	0	0	0	0	0	0	0	0	0	0	0	0	0	0	0	0	0	0	0
AN4810	2.59422	2.59579	#N/A	Has domain(s) with predicted metallocarboxypeptidase activity and role in proteolysis	AN4810	#N/A	1	0	0	0	0	0	1	0	0	0	0	0	0	0	0	0	0	0	0	0
AN6373	2.57243	2.62717	#N/A	0	#N/A	#N/A	0	0	0	0	0	0	0	0	0	1	0	0	0	0	0	0	0	0	0	0
AN0459	2.55495	2.88838	#N/A	Putative cytochrome P450	#N/A	#N/A	1	0	0	0	0	0	0	1	0	0	0	1	0	0	0	0	0	0	0	0
AN10117	2.55431	2.03828	#N/A	Ortholog of A. fumigatus Af293 : Afu1g14050/fbpA, A. oryzae RIB40 : AO090012000463, A. flavus NRRL 3357 : AFL2G_03368, A. niger ATCC 1015 : 205573-mRNA and N. fischeri NRRL 181 : NFIA_011420	#N/A	#N/A	0	0	0	0	0	0	0	0	0	0	0	0	0	0	0	0	0	0	0	0
AN1563	2.54506	1.60794	#N/A	Has domain(s) with predicted cofactor binding, nucleotide binding, oxidoreductase activity, acting on the CH-OH group of donors, NAD or NADP as acceptor activity and role in oxidation-reduction process	#N/A	#N/A	1	0	0	0	0	0	0	1	0	0	0	0	0	0	0	0	0	0	0	0
AN10059	2.5356	2.65291	#N/A	Putative Zn(II)C6 domain containing transcription factor; predicted NirA binding site in promoter; transcript repressed by nitrate	#N/A	#N/A	0	0	0	0	0	0	0	0	0	0	0	0	0	0	0	0	0	0	0	0
AN1202	2.53199	1.92167	#N/A	Has domain(s) with predicted hydrolase activity	#N/A	#N/A	1	0	0	0	0	0	0	1	0	0	0	1	0	0	0	0	0	0	0	0
AN0723	2.52395	1.73967	#N/A	Ortholog of A. fumigatus Af293 : Afu1g13990, A. niger CBS 513.88 : An08g07150, An05g01960, A. oryzae RIB40 : AO090103000371, A. flavus NRRL 3357 : AFL2G_03375 and A. niger ATCC 1015 : 38152-mRNA	#N/A	#N/A	0	0	0	0	0	0	0	0	0	1	0	0	0	0	0	0	0	0	0	0
AN1397	2.51429	2.43044	#N/A	Putative cytochrome P450 monooxygenase involved in the catabolism of aromatic compounds; transcript induced by phenylacetate and repressed by glucose	#N/A	#N/A	1	0	0	0	0	0	0	1	0	0	0	1	0	0	0	0	0	0	0	0
AN8890	2.489	4.29148	#N/A	Has domain(s) with predicted carbohydrate binding, catalytic activity and role in carbohydrate catabolic process	AN8890	#N/A	0	0	0	0	0	0	0	0	0	0	0	0	0	0	0	0	0	0	0	0
AN3639	2.45034	3.07315	#N/A	Putative dihydrolipoamide transacylase; alpha keto acid dehydrogenase E2 subunit	#N/A	#N/A	1	1	0	0	0	0	0	1	0	0	0	0	0	0	0	0	0	0	0	0
AN0798	2.43337	3.04957	#N/A	0	#N/A	#N/A	0	0	0	0	0	0	0	0	0	0	0	0	0	0	0	0	0	0	0	0
AN8116	2.43008	3.6059	#N/A	Ortholog of A. fumigatus Af293 : Afu5g02770, A. niger CBS 513.88 : An02g09830, A. oryzae RIB40 : AO090102000396, A. flavus NRRL 3357 : AFL2G_09809 and A. niger ATCC 1015 : 52376-mRNA	#N/A	#N/A	0	0	0	0	0	0	0	0	0	0	0	0	0	0	0	0	0	0	0	0
AN1699	2.41153	2.79896	#N/A	Putative acyl-coA dehydrogenase; expression upregulated after exposure to farnesol	#N/A	#N/A	1	1	0	0	0	0	0	0	0	0	0	0	0	0	0	0	0	0	0	0
AN0227	2.37365	2.62809	#N/A	Ortholog of A. niger CBS 513.88 : An14g03700, A. flavus NRRL 3357 : AFL2G_11608 and A. terreus NIH2624 : ATEG_07649	#N/A	#N/A	0	0	0	0	0	0	0	0	0	1	0	0	0	0	0	0	0	0	0	0
AN2781	2.36731	4.78389	#N/A	Has domain(s) with predicted amino acid transmembrane transporter activity, role in amino acid transmembrane transport and integral to membrane localization	#N/A	#N/A	0	0	0	0	0	0	0	0	0	0	0	0	0	0	0	0	0	0	0	0
AN1378	2.35866	1.84287	#N/A	Ortholog of A. niger CBS 513.88 : An08g00540, A. oryzae RIB40 : AO090005001622, A. flavus NRRL 3357 : AFL2G_01509, A. niger ATCC 1015 : 38647-mRNA and N. fischeri NRRL 181 : NFIA_016610	#N/A	#N/A	0	0	0	0	0	0	0	0	0	0	0	0	0	0	0	0	0	0	0	0
AN2022	2.34966	1.97862	#N/A	Putative heterokaryon incompatibility protein	#N/A	#N/A	0	0	0	0	0	0	0	0	0	0	0	0	0	0	0	0	0	0	0	0
AN2023	2.33567	1.84327	#N/A	Ortholog of A. niger CBS 513.88 : An11g07220 and A. niger ATCC 1015 : 179170-mRNA	#N/A	#N/A	0	0	0	0	0	0	0	0	0	0	0	0	0	0	0	0	0	0	0	0
AN3928	2.32456	1.56335	#N/A	Putative thiazole synthase, enzyme of the thiamine biosynthesis pathway	#N/A	#N/A	1	0	0	1	0	0	0	1	0	0	0	0	0	0	0	0	0	0	0	0
AN11117	2.27154	2.61739	#N/A	Ortholog of A. fumigatus Af293 : Afu3g01420, A. niger CBS 513.88 : An12g07770, A. oryzae RIB40 : AO090120000171, A. flavus NRRL 3357 : AFL2G_08194, AFL2G_10597 and A. niger ATCC 1015 : 201939-mRNA	#N/A	#N/A	1	0	0	0	0	0	0	0	0	1	0	0	0	0	0	0	0	0	0	0
AN6127	2.25325	2.58904	#N/A	Has domain(s) with predicted hydrogen ion transmembrane transporter activity, role in ATP hydrolysis coupled proton transport and proton-transporting V-type ATPase, V0 domain localization	#N/A	#N/A	0	0	0	0	0	0	1	1	0	1	0	1	1	0	0	0	0	0	0	0
AN10845	2.25261	3.46481	#N/A	Has domain(s) with predicted substrate-specific transmembrane transporter activity, role in transmembrane transport and integral to membrane localization	#N/A	#N/A	1	0	0	0	0	0	0	0	0	0	0	0	1	0	0	0	0	0	0	0
AN10166	2.24813	2.06792	#N/A	Ortholog of A. fumigatus Af293 : Afu1g11900, A. niger CBS 513.88 : An08g04110, A. oryzae RIB40 : AO090001000374, A. flavus NRRL 3357 : AFL2G_07591 and A. niger ATCC 1015 : 52722-mRNA	#N/A	#N/A	0	0	0	0	0	0	0	0	0	0	0	0	0	0	0	0	0	0	0	0
AN2133	2.24641	1.87275	#N/A	Putative uracil phosphoribosyltransferase	#N/A	#N/A	1	0	0	0	0	0	0	0	0	0	0	0	0	0	0	0	0	0	0	0
AN4779	2.23919	1.58749	#N/A	Ortholog of A. fumigatus Af293 : Afu3g06660, A. niger CBS 513.88 : An11g09650, A. oryzae RIB40 : AO090020000332, A. flavus NRRL 3357 : AFL2G_10972 and A. niger ATCC 1015 : 209032-mRNA	#N/A	#N/A	0	0	0	0	0	0	0	0	0	0	0	0	0	0	0	0	0	0	0	0
AN3072	2.23808	2.03032	#N/A	Has domain(s) with predicted nucleic acid binding, nucleotide binding activity	#N/A	#N/A	0	0	0	0	0	0	0	0	0	0	0	0	0	0	0	0	0	0	0	0
AN9069	2.23315	2.10118	#N/A	Ortholog of A. fumigatus Af293 : Afu7g02500, A. niger CBS 513.88 : An12g00100, A. oryzae RIB40 : AO090038000626, A. flavus NRRL 3357 : AFL2G_07948 and A. niger ATCC 1015 : 56966-mRNA	#N/A	GT2	1	0	0	0	0	0	0	0	0	0	0	0	0	0	0	0	0	0	0	0
AN8298	2.23242	2.68485	#N/A	Has domain(s) with predicted DNA binding, sequence-specific DNA binding transcription factor activity, zinc ion binding activity, role in regulation of transcription, DNA-dependent, transcription, DNA-dependent and nucleus localization	#N/A	#N/A	0	0	0	0	0	0	0	0	0	0	0	0	0	0	0	0	0	0	0	0
AN3627	2.15867	2.61899	#N/A	Ortholog(s) have intracellular localization	#N/A	#N/A	0	0	0	0	0	0	0	0	0	1	0	0	0	0	0	0	0	0	0	0
AN10849	2.14521	1.9261	#N/A	Protein with similarity to Saccharomyces cerevisiae Vam6p/Vps39p; plays a role in vacuolar morphogenesis	#N/A	#N/A	0	0	0	0	0	0	1	1	1	0	1	0	0	0	0	0	0	0	0	0
AN5712	2.14364	2.14789	#N/A	Putative metacaspase	#N/A	#N/A	0	0	0	0	0	0	0	0	0	0	0	0	0	0	0	1	0	0	1	0
AN8145	2.14347	2.00707	#N/A	Ortholog(s) have cytoplasm, nucleus localization	#N/A	#N/A	0	0	0	0	0	0	0	0	0	0	0	0	0	0	0	0	0	0	0	0
AN11778	2.11398	1.40538	#N/A	Putative exoinulinase	#N/A	#N/A	0	0	0	0	0	0	0	0	0	1	0	0	0	0	0	0	0	0	0	0
AN6031	2.10128	2.4101	#N/A	Has domain(s) with predicted nitronate monooxygenase activity and role in oxidation-reduction process	#N/A	#N/A	1	0	0	0	0	0	0	1	0	0	0	0	0	0	0	0	0	0	0	0
AN0137	2.0978	2.67806	#N/A	Ortholog(s) have glycerophosphocholine phosphodiesterase activity, role in glycerophospholipid catabolic process and cytoplasm, ribosome localization	#N/A	#N/A	1	0	0	1	0	0	1	1	0	0	1	0	1	0	0	1	0	0	0	0
AN5583	2.09505	1.58728	#N/A	Has domain(s) with predicted nucleic acid binding, zinc ion binding activity and intracellular localization	#N/A	#N/A	0	0	0	1	1	0	0	1	0	0	0	0	0	0	0	0	0	0	0	0
AN4396	2.08931	2.54603	#N/A	Predicted Ras guanine nucleotide exchange factor (Ras GEF)	#N/A	#N/A	0	0	0	0	0	0	0	0	0	0	0	0	0	0	0	0	0	0	0	0
AN5913	2.08461	2.96341	#N/A	Putative alcohol dehydrogenase; upregulated under hypoxic growth conditions	#N/A	#N/A	1	1	0	0	0	0	0	0	0	0	0	1	0	0	0	0	0	0	0	0
AN2650	2.08271	1.49861	#N/A	Has domain(s) with predicted DNA binding, sequence-specific DNA binding transcription factor activity, zinc ion binding activity, role in regulation of transcription, DNA-dependent, transcription, DNA-dependent and nucleus localization	#N/A	#N/A	0	0	0	0	1	0	0	1	0	0	0	0	0	0	0	0	0	0	0	0
AN12199	2.07781	3.65975	#N/A	Ortholog of A. clavatus NRRL 1 : ACLA_074610	#N/A	#N/A	0	0	0	0	0	0	0	0	0	0	0	0	0	0	0	0	0	0	0	0
AN1054	2.07191	2.06456	#N/A	Ortholog of A. nidulans FGSC A4 : AN5060, A. fumigatus Af293 : Afu1g12400, A. niger CBS 513.88 : An08g05070, A. oryzae RIB40 : AO090102000191 and A. flavus NRRL 3357 : AFL2G_03090, AFL2G_07470	#N/A	#N/A	0	0	0	0	0	0	0	0	0	0	0	0	0	0	0	0	0	0	0	0
AN5983	2.06867	1.82303	#N/A	Ortholog of A. fumigatus Af293 : Afu2g10260, A. niger CBS 513.88 : An16g04730, A. oryzae RIB40 : AO090011000610, A. flavus NRRL 3357 : AFL2G_05365 and A. niger ATCC 1015 : 184314-mRNA	#N/A	#N/A	0	0	0	0	0	0	0	0	0	0	0	0	0	0	0	0	0	0	0	0
AN7228	2.06709	1.96452	#N/A	Has domain(s) with predicted NADP binding, flavin adenine dinucleotide binding, flavin-containing monooxygenase activity and role in oxidation-reduction process	#N/A	#N/A	1	0	0	0	0	0	0	0	0	1	0	1	0	0	0	0	0	0	0	0
AN3591	2.06652	1.77161	#N/A	Protein with similarity to bacterial propionyl-CoA-yielding methylmalonate semialdehyde dehydrogenase; may be involved in isoleucine and valine catabolism	#N/A	#N/A	1	0	0	0	0	0	0	1	0	0	0	0	0	0	0	0	0	0	0	0
AN5131	2.05191	2.2915	#N/A	Ortholog(s) have role in CVT pathway, ER to Golgi vesicle-mediated transport, autophagic vacuole assembly, cellular membrane fusion, mitochondrion degradation, piecemeal microautophagy of nucleus	#N/A	#N/A	0	0	0	0	0	0	1	1	0	0	0	0	0	0	0	0	0	0	0	0
AN1611	2.04366	3.28165	#N/A	Has domain(s) with predicted NADP binding, flavin adenine dinucleotide binding, flavin-containing monooxygenase activity and role in oxidation-reduction process	#N/A	#N/A	1	0	0	0	0	0	0	0	0	0	0	0	0	0	0	0	0	0	0	0
AN5415	2.04357	1.72722	#N/A	Has domain(s) with predicted O-methyltransferase activity	#N/A	#N/A	1	0	0	0	0	0	0	0	0	0	0	1	0	0	0	0	0	0	0	0
AN2410	2.03516	1.31	#N/A	Has domain(s) with predicted hydrolase activity and role in cellular metabolic process	#N/A	#N/A	0	0	0	0	0	0	0	0	0	0	0	0	0	0	0	0	0	0	0	0
AN0680	2.01757	2.37674	#N/A	Has domain(s) with predicted sequence-specific DNA binding, sequence-specific DNA binding transcription factor activity, zinc ion binding activity, role in regulation of transcription, DNA-dependent and nucleus localization	#N/A	#N/A	0	0	0	0	0	0	0	0	0	0	0	0	0	0	0	0	0	0	0	0
AN8074	2.01632	2.19103	#N/A	Has domain(s) with predicted ubiquitin thiolesterase activity, zinc ion binding activity and role in ubiquitin-dependent protein catabolic process	#N/A	#N/A	0	0	0	1	0	0	1	0	0	0	0	0	0	0	0	0	0	0	0	0
AN0438	2.00828	1.5916	#N/A	Ortholog of A. fumigatus Af293 : Afu1g04575, A. niger CBS 513.88 : An01g03530, A. oryzae RIB40 : AO090003000883, A. flavus NRRL 3357 : AFL2G_02139 and A. niger ATCC 1015 : 206200-mRNA	#N/A	#N/A	0	0	0	0	0	0	0	0	0	1	0	0	0	0	0	0	0	0	0	0
AN6785	2.00819	1.17164	#N/A	Ortholog of A. fumigatus Af293 : Afu7g06760, N. fischeri NRRL 181 : NFIA_028050, A. terreus NIH2624 : ATEG_09165 and A. fumigatus A1163 : AFUB_092340	AN6785	#N/A	1	0	0	0	0	0	0	0	0	0	0	0	0	0	0	0	0	0	0	0
AN4071	1.98958	2.12904	#N/A	Ortholog(s) have role in dolichol biosynthetic process, pseudohyphal growth	AN4071	#N/A	0	0	0	0	0	0	0	0	0	0	0	0	0	0	0	0	0	0	1	0
AN10329	1.95563	2.31901	#N/A	Predicted mariner transposon-related ORF	#N/A	#N/A	0	0	0	0	0	0	0	0	0	0	0	0	0	0	1	0	0	0	0	0
AN11154	1.9552	1.89862	#N/A	Ortholog of A. niger CBS 513.88 : An05g01490, A. oryzae RIB40 : AO090009000214, A. flavus NRRL 3357 : AFL2G_10445, A. niger ATCC 1015 : 189666-mRNA and N. fischeri NRRL 181 : NFIA_084670	#N/A	#N/A	0	0	0	0	0	0	0	0	0	0	0	0	0	0	0	0	0	0	0	0
AN1633	1.95185	1.07414	#N/A	Ortholog of A. fumigatus Af293 : Afu4g08980, A. oryzae RIB40 : AO090023000634, A. flavus NRRL 3357 : AFL2G_04464, A. niger ATCC 1015 : 50452-mRNA and N. fischeri NRRL 181 : NFIA_107190	AN1633	#N/A	0	0	0	0	0	0	0	0	0	0	0	0	0	0	0	0	0	0	0	0
AN10127	1.9331	2.2526	#N/A	Putative beta-glucosidase with a predicted role in polysaccharide degradation; predicted mariner transposon-related ORF	#N/A	#N/A	0	0	0	0	0	0	0	0	0	0	0	0	0	0	1	0	0	0	0	0
AN8561	1.93178	4.18181	#N/A	Has domain(s) with predicted nucleotide binding, oxidoreductase activity and role in oxidation-reduction process	#N/A	#N/A	1	0	0	0	0	0	0	0	0	0	0	0	0	0	0	0	0	0	0	0
AN5587	1.91777	1.67074	#N/A	Ortholog of A. fumigatus Af293 : Afu4g11520, A. niger CBS 513.88 : An04g04980, A. niger ATCC 1015 : 214408-mRNA, N. fischeri NRRL 181 : NFIA_104680 and A. terreus NIH2624 : ATEG_03930	#N/A	#N/A	0	0	0	0	0	0	0	0	0	1	0	0	0	0	0	0	0	0	0	0
AN11004	1.91259	1.53615	#N/A	Ortholog(s) have Atg8 ligase activity, role in C-terminal protein lipidation, CVT pathway, autophagic vacuole assembly, mitochondrion degradation, piecemeal microautophagy of nucleus and cytosol localization	#N/A	#N/A	0	0	0	0	0	0	1	1	0	0	0	0	0	0	0	0	0	0	0	0
AN6399	1.90525	3.4927	#N/A	Putative bleomycin hydrolase	#N/A	#N/A	0	0	0	0	1	0	1	1	0	0	0	1	1	0	0	0	0	0	0	0
AN9402	1.90504	2.04059	#N/A	Has domain(s) with predicted hydrolase activity and role in nucleotide catabolic process	AN9402	#N/A	0	0	0	0	0	0	0	0	0	0	0	0	0	0	0	0	0	0	0	0
AN6610	1.9014	1.84163	#N/A	Putative phosphatidylglycerol phosphate phosphatase with a predicted role in phospholipid metabolism	#N/A	#N/A	1	0	0	0	0	0	1	0	0	0	0	0	0	0	0	0	0	0	0	0
AN5956	1.89401	2.28943	#N/A	Has domain(s) with predicted DNA binding, transposase activity and role in DNA integration, transposition, DNA-mediated	#N/A	#N/A	0	0	0	0	0	0	0	0	0	0	0	0	0	0	1	0	0	0	0	0
AN8278	1.88929	1.14175	#N/A	Ortholog of A. flavus NRRL 3357 : AFL2G_10003, A. niger ATCC 1015 : 212337-mRNA, N. fischeri NRRL 181 : NFIA_037840, A. terreus NIH2624 : ATEG_07987 and A. clavatus NRRL 1 : ACLA_000900	AN8278	#N/A	0	0	0	0	0	0	0	0	0	1	0	0	0	0	0	0	0	0	0	0
AN4316	1.87021	1.78561	#N/A	Has domain(s) with predicted substrate-specific transmembrane transporter activity, role in transmembrane transport and integral to membrane localization	#N/A	#N/A	0	0	0	0	0	0	0	0	0	0	0	0	1	0	0	0	0	0	0	0
AN11307	1.84556	1.77946	#N/A	#N/A	#N/A	#N/A	0	0	0	0	0	0	0	0	0	0	0	0	0	0	0	0	0	0	0	0
AN6552	1.8272	1.8185	#N/A	Putative F-box protein	#N/A	#N/A	0	0	0	0	0	0	0	0	0	0	0	0	0	0	0	0	0	0	0	0
AN2936	1.8142	1.797	#N/A	Putative Class 2C alpha-mannosidase with a predicted role in mannose polymer metabolism	#N/A	GH38	1	0	0	0	0	0	0	0	0	1	0	0	0	0	0	0	0	0	0	0
AN2509	1.80289	3.20567	#N/A	Putative tryptophan 2,3-dioxygenase with a predicted role in aromatic amino acid biosynthesis	#N/A	#N/A	1	0	0	0	0	0	0	1	0	0	0	1	0	0	0	0	0	0	0	0
AN0263	1.80213	1.82491	#N/A	Predicted mariner transposon-related ORF	#N/A	#N/A	0	0	0	0	0	0	0	0	0	0	0	0	0	0	0	0	0	0	0	0
AN11109	1.78792	1.68805	#N/A	ORF that was absent from the original release of version 4 of the A. nidulans annotation, but present in a previous version; reinstated into version 4 in AspGD as of July 2009	#N/A	#N/A	0	0	0	0	0	0	0	0	0	0	0	0	0	0	0	0	0	0	0	0
AN8876	1.75349	1.94461	#N/A	Has domain(s) with predicted role in DNA repair, cell cycle and nucleus localization	#N/A	#N/A	1	0	0	1	0	0	0	1	0	0	0	1	0	0	0	0	0	0	0	0
AN10695	1.74384	1.48986	#N/A	Ortholog of A. niger CBS 513.88 : An01g07100	AN10695	#N/A	1	0	0	0	0	0	0	0	0	0	0	1	0	0	0	1	0	0	0	0
AN4998	1.74112	1.73091	#N/A	Putative Ras GTPase-activating protein; required for normal cell polarity and conidiophore development	#N/A	#N/A	0	0	0	1	0	0	0	1	0	0	1	0	0	0	0	1	0	0	1	0
AN5737	1.73983	1.41585	#N/A	Has domain(s) with predicted nucleotide binding, oxidoreductase activity and role in oxidation-reduction process	#N/A	#N/A	1	0	0	0	0	0	0	0	0	0	0	0	0	0	0	0	0	0	0	0
AN10841	1.73491	1.78872	#N/A	Ortholog(s) have dodecenoyl-CoA delta-isomerase activity, role in fatty acid beta-oxidation and peroxisome localization	#N/A	#N/A	1	1	0	0	0	0	0	0	0	0	0	0	0	0	0	0	0	0	0	0
AN5852	1.71257	2.03957	#N/A	Has domain(s) with predicted catalytic activity and role in metabolic process	#N/A	#N/A	1	1	0	0	0	0	0	0	0	0	0	0	0	0	0	0	0	0	0	0
AN8730	1.71228	1.32573	#N/A	Ortholog of A. terreus NIH2624 : ATEG_07838	AN8730	#N/A	0	0	0	0	0	0	0	0	0	1	0	0	0	0	0	0	0	0	0	0
AN3470	1.70875	1.37498	#N/A	Ortholog(s) have cysteine-type endopeptidase activity	#N/A	#N/A	0	0	0	0	0	0	1	1	0	0	0	0	0	0	0	0	0	0	0	0
AN1015	1.70629	1.89014	#N/A	Putative phosphorylase with a predicted role in glycogen degradation	#N/A	GT35	1	1	0	0	0	0	0	1	0	0	0	0	0	0	0	0	0	0	0	0
AN2946	1.70625	2.12057	#N/A	Protein predicted to have a role in pheromone precursor processing	#N/A	#N/A	0	0	0	0	0	0	1	1	0	0	0	0	0	0	0	0	0	0	0	0
AN11935	1.69444	1.63451	#N/A	Ortholog of A. fumigatus Af293 : Afu1g10060, A. oryzae RIB40 : AO090038000429, A. flavus NRRL 3357 : AFL2G_07767, A. niger ATCC 1015 : 38538-mRNA and N. fischeri NRRL 181 : NFIA_015580	#N/A	#N/A	0	0	0	0	0	0	0	0	0	1	0	0	0	0	0	0	0	0	0	0
AN6092	1.67174	0.643454	#N/A	Copper amine oxidase; has similarity to Pichia pastoris lysyl oxidase; conserved histidine residues bind active site copper; highly N-glycosylated when expressed in A. niger	AN6092	#N/A	1	0	0	0	0	0	0	1	0	0	0	0	1	0	0	0	0	0	0	0
AN10271	1.66341	0.990022	#N/A	Ortholog of A. fumigatus Af293 : Afu2g15710, A. niger CBS 513.88 : An15g05960, A. oryzae RIB40 : AO090012000254, A. flavus NRRL 3357 : AFL2G_03173 and A. niger ATCC 1015 : 200760-mRNA	#N/A	#N/A	0	0	0	0	0	0	0	0	0	0	0	0	0	0	0	0	0	0	0	0
AN10066	1.65822	1.85745	#N/A	Predicted mariner transposon-related ORF	#N/A	#N/A	0	0	0	0	0	0	0	0	0	0	0	0	0	0	1	0	0	0	0	0
AN1665	1.65534	2.03018	#N/A	Has domain(s) with predicted ATP binding, protein serine/threonine kinase activity, protein tyrosine kinase activity and role in protein phosphorylation	#N/A	#N/A	1	0	0	1	1	0	1	1	0	0	1	1	1	0	0	0	0	0	0	0
AN4812	1.65381	2.05721	#N/A	Predicted glycosylphosphatidylinositol (GPI)-anchored protein	AN4812	#N/A	0	0	0	0	0	0	0	0	0	0	0	0	0	0	0	0	0	0	0	0
AN2154	1.64569	1.2762	#N/A	Possible pseudogene, similar to phosphatidylethanolamine N-methyltransferase	#N/A	#N/A	0	0	0	0	0	0	0	0	0	0	0	0	0	0	0	0	0	0	0	0
AN10981	1.63298	2.82326	#N/A	Putative bifunctional GTP cyclohydrolase II; intracellular; protein abundance decreased by menadione stress	#N/A	#N/A	1	0	0	0	0	0	0	0	0	0	0	0	0	0	0	0	0	0	0	0
AN3013	1.62419	1.84953	#N/A	Ortholog(s) have cytoplasm localization	#N/A	GH5	0	0	0	0	0	0	0	0	0	0	0	0	0	0	0	0	0	0	0	0
AN8490	1.62187	1.75832	#N/A	0	#N/A	#N/A	0	0	0	0	0	0	0	0	0	0	0	0	0	0	0	0	0	0	0	0
AN8906	1.61855	1.88541	#N/A	Ortholog of A. fumigatus Af293 : Afu8g02420, A. niger CBS 513.88 : An03g06440, A. oryzae RIB40 : AO090010000669, A. flavus NRRL 3357 : AFL2G_11812 and A. niger ATCC 1015 : 126819-mRNA	#N/A	#N/A	0	0	0	0	0	0	0	0	0	1	0	0	0	0	0	0	0	0	0	0
AN6986	1.60452	2.0519	#N/A	Ortholog(s) have calcium:hydrogen antiporter activity, potassium:hydrogen antiporter activity, sodium:hydrogen antiporter activity and role in hydrogen transport, potassium ion transport, sodium ion transport	#N/A	#N/A	0	0	0	0	0	0	0	0	0	0	0	0	1	0	0	0	0	0	0	0
AN3793	1.59848	2.6906	#N/A	Protein phosphatase	#N/A	#N/A	1	0	0	0	0	0	1	1	0	1	1	1	1	0	0	0	0	0	0	0
AN8499	1.59653	1.15195	#N/A	Has domain(s) with predicted role in transmembrane transport and integral to membrane localization	#N/A	#N/A	0	0	0	0	0	0	0	0	0	0	0	1	1	0	0	0	0	0	0	0
AN2782	1.54245	1.8299	#N/A	Has domain(s) with predicted sequence-specific DNA binding transcription factor activity, zinc ion binding activity, role in regulation of transcription, DNA-dependent and nucleus localization	#N/A	#N/A	0	0	0	0	0	0	0	0	0	0	0	0	0	0	0	0	0	0	0	0
AN10793	1.53661	2.51883	#N/A	Has domain(s) with predicted nucleotide binding, oxidoreductase activity, zinc ion binding activity and role in oxidation-reduction process	#N/A	#N/A	1	1	0	0	0	0	0	1	0	0	0	1	0	0	0	0	0	0	0	0
AN8831	1.52608	2.58237	#N/A	Has domain(s) with predicted cytoplasm localization	#N/A	#N/A	0	0	0	1	0	0	1	1	0	0	0	1	0	0	0	1	0	0	1	0
AN6625	1.5148	1.86565	#N/A	Ortholog of A. fumigatus Af293 : Afu6g03900, A. niger CBS 513.88 : An15g01620, A. niger ATCC 1015 : 182538-mRNA, N. fischeri NRRL 181 : NFIA_050430 and A. terreus NIH2624 : ATEG_07068	#N/A	#N/A	0	0	0	0	0	0	0	0	0	0	0	0	0	0	0	0	0	0	0	0
AN5658	1.50444	1.48332	#N/A	Has domain(s) with predicted gamma-glutamyltransferase activity	#N/A	#N/A	1	0	0	0	0	0	0	0	0	0	0	1	0	0	0	0	0	0	0	0
AN3064	1.48224	1.46577	#N/A	Ortholog of A. fumigatus Af293 : Afu3g09390, A. niger CBS 513.88 : An16g03040, A. oryzae RIB40 : AO090005001295, A. flavus NRRL 3357 : AFL2G_01219 and A. niger ATCC 1015 : 201122-mRNA	#N/A	#N/A	0	0	0	0	0	0	0	0	0	0	0	0	0	0	0	0	0	0	0	0
AN6140	1.47431	1.6994	#N/A	Putative phosphopantetheinyl transferase with a predicted role in transferring a 4'-phosphopantetheine prosthetic group to non-ribosomal peptide synthases; required for siderophore and penicillin biosynthesis and conidial pigmentation	#N/A	#N/A	0	0	0	0	0	0	0	0	0	0	0	0	0	0	0	0	0	0	0	0
AN0654	1.46552	2.0863	#N/A	Ortholog(s) have farnesyltranstransferase activity, role in terpenoid biosynthetic process and mitochondrion localization	#N/A	#N/A	1	0	0	0	0	0	0	0	0	1	0	0	0	0	0	0	0	0	0	0
AN4920	1.45001	1.02772	#N/A	Putative calcium-transporting mitochondrial ATPase involved in calcium homeostasis	#N/A	#N/A	0	0	0	0	0	0	0	1	0	0	0	0	1	0	0	0	0	0	0	0
AN1404	1.44552	2.09254	#N/A	Diacylglycerol kinase domain-containing protein; transcript upregulated by nitrate limitation	#N/A	#N/A	0	0	0	0	0	0	0	0	0	0	0	0	0	0	0	0	0	0	0	0
AN10718	1.44139	1.79513	#N/A	6,7-mimethyl-8-ribityl-lumazine synthase; intracellular; protein abundance decreased by menadione stress	#N/A	#N/A	1	0	0	0	0	0	0	0	0	0	0	0	0	0	0	0	0	0	0	0
AN7478	1.421	1.57768	#N/A	0	#N/A	#N/A	0	0	0	0	0	0	0	0	0	0	0	0	0	0	0	0	0	0	0	0
AN7050	1.41632	1.43603	#N/A	Putative transcription factor containing a Zn2-Cys6 binuclear cluster domain; required for transcriptional activation of genes involved in fatty acid utilization; highly conserved in filamentous ascomycetes	#N/A	#N/A	1	0	0	0	1	0	0	0	0	0	0	0	0	0	0	0	0	0	0	0
AN5598	1.40605	1.38119	#N/A	Ortholog of A. niger CBS 513.88 : An04g05230, A. niger ATCC 1015 : 55027-mRNA, N. fischeri NRRL 181 : NFIA_104810, A. terreus NIH2624 : ATEG_03942 and A. clavatus NRRL 1 : ACLA_050460	#N/A	#N/A	0	0	0	0	0	0	0	0	0	0	0	0	0	0	0	0	0	0	0	0
AN9482	1.3969	1.6341	#N/A	Ortholog of A. fumigatus Af293 : Afu5g09370, A. niger CBS 513.88 : An07g03610, A. oryzae RIB40 : AO090020000554, A. flavus NRRL 3357 : AFL2G_10784 and A. niger ATCC 1015 : 40033-mRNA	#N/A	#N/A	0	0	0	0	0	0	0	0	0	0	0	0	0	0	0	0	0	0	0	0
AN9391	1.37922	1.61929	#N/A	0	#N/A	#N/A	0	0	0	0	0	0	0	0	0	0	0	0	0	0	0	0	0	0	0	0
AN1368	1.37443	1.5284	#N/A	Has domain(s) with predicted sequence-specific DNA binding transcription factor activity, zinc ion binding activity, role in regulation of transcription, DNA-dependent and nucleus localization	#N/A	#N/A	0	0	0	0	0	0	0	0	0	0	0	0	0	0	0	0	0	0	0	0
AN2106	1.36858	1.48867	#N/A	Ortholog of A. niger CBS 513.88 : An11g04880, A. flavus NRRL 3357 : AFL2G_02663, A. niger ATCC 1015 : 178649-mRNA, A. terreus NIH2624 : ATEG_05986 and A. clavatus NRRL 1 : ACLA_089520	#N/A	#N/A	0	0	0	0	0	0	0	0	0	0	0	0	0	0	0	0	0	0	0	0
AN1346	1.36633	1.6192	#N/A	Ortholog of A. fumigatus Af293 : Afu1g09430, A. oryzae RIB40 : AO090012000930, A. flavus NRRL 3357 : AFL2G_03793, A. niger ATCC 1015 : 177198-mRNA and N. fischeri NRRL 181 : NFIA_016180	#N/A	#N/A	0	0	0	0	0	0	0	0	0	0	0	0	0	0	0	0	0	0	0	0
AN2303	1.3628	1.42759	#N/A	Ortholog(s) have dolichyl-phosphate-mannose-glycolipid alpha-mannosyltransferase activity and role in GPI anchor biosynthetic process, plasmid maintenance	AN2303	GT22	1	0	0	1	0	0	1	0	0	0	0	0	0	0	0	1	0	0	1	0
AN7283	1.35125	1.67147	#N/A	Ortholog of A. flavus NRRL 3357 : AFL2G_09566, A. niger ATCC 1015 : 51412-mRNA, N. fischeri NRRL 181 : NFIA_092310, A. terreus NIH2624 : ATEG_10101 and A. clavatus NRRL 1 : ACLA_075930	#N/A	#N/A	0	0	0	0	0	0	0	0	0	0	0	0	0	0	0	0	0	0	0	0
AN7583	1.34938	1.3023	#N/A	Has domain(s) with predicted zinc ion binding activity and intracellular localization	#N/A	#N/A	0	0	0	0	0	0	0	0	0	0	0	0	0	0	0	0	0	0	0	0
AN2098	1.33756	1.49611	#N/A	0	#N/A	#N/A	0	0	0	0	0	0	0	0	0	0	0	0	0	0	0	0	0	0	0	0
AN2362	1.32929	1.14676	#N/A	0	#N/A	#N/A	0	0	0	0	0	0	0	0	0	0	0	0	0	0	0	0	0	0	0	0
AN1522	1.317	0.987055	#N/A	Ortholog(s) have endoplasmic reticulum localization	AN1522	#N/A	0	0	0	0	0	0	0	0	0	0	0	0	0	0	0	0	0	0	0	0
AN6608	1.31324	1.03432	#N/A	Ortholog of A. fumigatus Af293 : Afu6g04190, A. niger CBS 513.88 : An15g01440, A. niger ATCC 1015 : 56299-mRNA, N. fischeri NRRL 181 : NFIA_050710 and A. terreus NIH2624 : ATEG_07047	#N/A	#N/A	0	0	0	0	0	0	0	0	0	0	0	0	0	0	0	0	0	0	0	0
AN5796	1.30662	1.5366	#N/A	Ortholog of A. flavus NRRL 3357 : AFL2G_02937, A. niger ATCC 1015 : 188103-mRNA, N. fischeri NRRL 181 : NFIA_051940, A. terreus NIH2624 : ATEG_07402 and A. clavatus NRRL 1 : ACLA_088080	#N/A	#N/A	0	0	0	0	0	0	0	0	0	0	0	0	0	0	0	0	0	0	0	0
AN3837	1.28798	1.2459	#N/A	Putative invertase; sucrose hydrolyzing enzyme	#N/A	GH32	1	1	0	0	0	0	0	0	0	0	0	0	0	0	0	0	0	0	0	0
AN1247	1.2748	1.00001	#N/A	Ortholog(s) have fungal-type vacuole localization	#N/A	#N/A	1	0	0	0	0	0	0	0	0	0	0	1	0	0	0	0	0	0	0	0
AN6260	1.26254	1.19675	#N/A	Ortholog of A. oryzae RIB40 : AO090026000339, A. flavus NRRL 3357 : AFL2G_06920, A. niger ATCC 1015 : 174067-mRNA, N. fischeri NRRL 181 : NFIA_088130 and A. clavatus NRRL 1 : ACLA_071770	#N/A	#N/A	0	0	0	0	0	0	0	0	0	0	0	0	0	0	0	0	0	0	0	0
AN0416	1.25035	1.42489	#N/A	Ortholog of A. fumigatus Af293 : Afu1g04880, A. niger CBS 513.88 : An01g03870, A. oryzae RIB40 : AO090003000852, A. flavus NRRL 3357 : AFL2G_02169 and A. niger ATCC 1015 : 46716-mRNA	AN0416	#N/A	0	0	0	0	0	0	0	0	0	0	0	0	0	0	0	0	0	0	0	0
AN5494	1.24867	1.28666	#N/A	Putative serine/threonine kinase with a role in the response to DNA damage	#N/A	#N/A	1	0	0	1	0	0	1	1	0	0	1	1	0	0	0	0	0	0	0	0
AN9113	1.24659	1.54539	#N/A	Putative F-box protein	#N/A	#N/A	0	0	0	0	0	0	0	0	0	0	0	0	0	0	0	0	0	0	0	0
AN1187	1.23199	2.03814	#N/A	Ortholog of A. fumigatus Af293 : Afu1g10900, A. niger CBS 513.88 : An08g03170, A. oryzae RIB40 : AO090001000410, A. flavus NRRL 3357 : AFL2G_07678 and A. niger ATCC 1015 : 177723-mRNA	#N/A	#N/A	0	0	0	0	0	0	0	0	0	0	0	0	0	0	0	0	0	0	0	0
AN2597	1.22525	1.36464	#N/A	Has domain(s) with predicted sequence-specific DNA binding transcription factor activity, zinc ion binding activity, role in regulation of transcription, DNA-dependent and nucleus localization	#N/A	#N/A	0	0	0	0	0	0	0	0	0	0	0	0	0	0	0	0	0	0	0	0
AN8743	1.22356	1.44914	#N/A	Has domain(s) with predicted triglyceride lipase activity and role in lipid metabolic process	#N/A	#N/A	0	0	0	0	0	0	0	0	0	0	0	0	0	0	0	0	0	0	0	0
AN7501	1.22113	0.997793	#N/A	Ortholog of A. fumigatus Af293 : Afu2g05440, A. niger CBS 513.88 : An11g09330, A. oryzae RIB40 : AO090001000656, A. flavus NRRL 3357 : AFL2G_09294 and A. niger ATCC 1015 : 39391-mRNA	#N/A	#N/A	0	0	0	0	0	0	0	0	0	0	0	0	0	0	0	0	0	0	0	0
AN8201	1.21194	1.47885	#N/A	Putative DNA helicase; transcript upregulated in response to camptothecin	#N/A	#N/A	0	0	0	1	1	0	0	1	0	0	0	1	0	0	0	0	0	0	0	0
AN3803	1.20631	0.736516	#N/A	Has domain(s) with predicted role in protein targeting to mitochondrion and mitochondrial outer membrane localization	#N/A	#N/A	0	0	0	0	0	0	0	0	0	0	0	0	0	0	0	0	0	0	0	0
AN1173	1.19668	1.21964	#N/A	0	#N/A	#N/A	0	0	0	0	0	0	1	0	0	0	0	0	0	0	0	0	0	0	0	0
AN3463	1.1944	1.36788	#N/A	Has domain(s) with predicted heat shock protein binding, unfolded protein binding activity and role in protein folding	AN3463	#N/A	0	0	0	0	0	0	1	1	0	0	1	1	0	0	0	0	0	0	0	0
AN9082	1.19382	1.52376	#N/A	Ortholog of A. fumigatus Af293 : Afu7g02320, A. niger CBS 513.88 : An12g00260, A. flavus NRRL 3357 : AFL2G_07936, A. niger ATCC 1015 : 190167-mRNA and N. fischeri NRRL 181 : NFIA_115080	#N/A	#N/A	0	0	0	0	0	0	0	0	0	0	0	0	0	0	0	0	0	0	0	0
AN0967	1.18673	1.84041	#N/A	#N/A	#N/A	#N/A	1	0	0	0	1	0	0	0	0	1	0	0	0	0	0	1	0	0	0	0
AN7485	1.16319	1.37746	#N/A	Predicted siderophore iron transporter	#N/A	#N/A	1	0	0	0	0	0	0	0	0	0	0	1	1	0	0	0	0	0	0	0
AN3743	1.15483	2.19402	#N/A	Ortholog of A. fumigatus Af293 : Afu7g04400, A. niger CBS 513.88 : An13g00980, A. oryzae RIB40 : AO090005000127, A. flavus NRRL 3357 : AFL2G_00149 and A. niger ATCC 1015 : 192380-mRNA	#N/A	#N/A	0	0	0	0	0	0	0	0	0	0	0	0	0	0	0	0	0	0	0	0
AN7450	1.15216	1.97663	#N/A	Ortholog of A. fumigatus Af293 : Afu2g06020, A. niger CBS 513.88 : An02g14600, A. oryzae RIB40 : AO090001000718, A. flavus NRRL 3357 : AFL2G_09348 and A. niger ATCC 1015 : 55655-mRNA	#N/A	#N/A	0	1	0	0	0	0	0	0	0	1	0	0	0	0	0	0	0	0	0	0
AN7437	1.1503	1.63077	#N/A	Ortholog(s) have role in amino acid export from vacuole and integral to fungal-type vacuolar membrane localization	#N/A	#N/A	0	0	0	0	0	0	1	0	0	1	0	0	0	0	0	0	0	0	0	0
AN3155	1.14631	0.926205	#N/A	Transient receptor potential Ca2+ channel family protein	#N/A	#N/A	0	0	0	0	0	0	0	0	0	0	0	0	1	0	0	0	0	0	0	0
AN4056	1.14217	1.54163	#N/A	Putative peroxisome biogenesis protein; peroxin; RING-&#64257;nger complex protein	#N/A	#N/A	0	0	0	0	0	0	0	1	0	1	0	0	1	0	0	0	1	1	0	0
AN10338	1.13736	1.25758	#N/A	Ortholog(s) have L-aspartate transmembrane transporter activity, L-glutamate transmembrane transporter activity, role in amino acid export from vacuole and fungal-type vacuole membrane localization	AN10338	#N/A	1	0	0	0	0	0	0	0	0	0	0	0	0	0	0	0	0	0	0	0
AN0768	1.12891	0.715898	#N/A	Ortholog of A. fumigatus Af293 : Afu1g14300, A. oryzae RIB40 : AO090011000381, A. flavus NRRL 3357 : AFL2G_05160, A. niger ATCC 1015 : 171293-mRNA and N. fischeri NRRL 181 : NFIA_011110	AN0768	#N/A	0	0	0	0	0	0	0	0	0	0	0	0	0	0	0	0	0	0	0	0
AN6960	1.09739	2.47233	#N/A	Has domain(s) with predicted metal ion transmembrane transporter activity, role in metal ion transport, transmembrane transport and membrane localization	#N/A	#N/A	1	0	0	1	0	1	0	1	0	0	1	0	1	0	0	0	0	0	0	0
AN10707	1.08648	1.66447	#N/A	Has domain(s) with predicted ATP binding, DNA binding, helicase activity, zinc ion binding activity	#N/A	#N/A	0	0	0	1	1	0	0	1	0	0	0	0	0	0	0	0	0	0	0	0
AN4272	1.07998	1.82031	#N/A	Has domain(s) with predicted ATP binding, DNA binding, helicase activity, zinc ion binding activity	#N/A	#N/A	1	0	0	1	1	0	0	1	0	0	0	1	0	0	0	0	0	0	0	0
AN0340	1.07851	1.25497	#N/A	Ortholog of A. fumigatus Af293 : Afu1g02270/abp2, A. niger CBS 513.88 : An01g05990, A. flavus NRRL 3357 : AFL2G_00849, A. niger ATCC 1015 : 205979-mRNA and N. fischeri NRRL 181 : NFIA_022370	#N/A	#N/A	0	0	0	1	0	0	0	0	0	1	0	0	0	0	0	0	0	0	0	0
AN8842	1.07815	1.41932	#N/A	Putative calcium channel; predicted glycosylphosphatidylinositol (GPI)-anchored protein	AN8842	#N/A	0	0	0	0	0	0	0	0	0	0	0	0	1	0	0	0	0	0	1	0
AN3579	1.07496	1.38275	#N/A	Ortholog(s) have role in mitotic spindle elongation, vesicle-mediated transport and integral to Golgi membrane localization	#N/A	#N/A	0	0	0	0	0	0	0	0	0	0	0	0	0	0	0	0	0	0	0	0
AN2995	1.0693	1.09539	#N/A	Ortholog(s) have cytoplasm, nucleus localization	#N/A	#N/A	0	0	0	0	0	0	0	0	0	0	0	0	0	0	0	0	0	0	0	0
AN5667	1.06157	1.90601	#N/A	Ortholog of A. fumigatus Af293 : Afu4g13730, A. oryzae RIB40 : AO090009000198, A. flavus NRRL 3357 : AFL2G_10459, A. niger ATCC 1015 : 177533-mRNA and N. fischeri NRRL 181 : NFIA_102660	#N/A	#N/A	0	0	0	0	0	0	0	0	0	0	0	0	0	0	0	0	0	0	0	0
AN5920	1.05844	1.22374	#N/A	Ortholog of A. fumigatus Af293 : Afu2g10890, A. niger CBS 513.88 : An02g02740, A. oryzae RIB40 : AO090011000541, A. flavus NRRL 3357 : AFL2G_05298 and A. niger ATCC 1015 : 206586-mRNA	#N/A	#N/A	0	0	0	0	0	0	1	0	0	0	0	0	0	0	0	0	0	0	0	0
AN11887	1.05267	0.846167	#N/A	Ortholog of A. fumigatus Af293 : Afu4g08780, A. niger CBS 513.88 : An04g03650, A. oryzae RIB40 : AO090023000677, A. flavus NRRL 3357 : AFL2G_04499 and N. fischeri NRRL 181 : NFIA_107380	#N/A	#N/A	0	0	0	0	0	0	0	0	0	0	0	0	0	0	0	0	0	0	0	0
AN4318	1.04567	1.73585	#N/A	Ortholog of A. niger CBS 513.88 : An04g00370, A. oryzae RIB40 : AO090023000985, A. niger ATCC 1015 : 213369-mRNA, N. fischeri NRRL 181 : NFIA_110040 and A. terreus NIH2624 : ATEG_06813	#N/A	#N/A	0	0	0	0	0	0	1	0	0	1	0	0	0	0	0	0	0	0	0	0
AN1511	1.04342	1.16432	#N/A	Putative peroxisomal protein (peroxin) involved in peroxisomal protein import; required for growth on long chain fatty acids	#N/A	#N/A	0	0	0	0	0	0	1	1	0	1	0	0	0	0	0	0	0	0	0	0
AN8288	1.03468	1.07853	#N/A	Ortholog of A. fumigatus Af293 : Afu7g03680, A. niger CBS 513.88 : An13g00020, A. oryzae RIB40 : AO090673000007, A. flavus NRRL 3357 : AFL2G_06474 and A. niger ATCC 1015 : 57185-mRNA	#N/A	#N/A	1	0	0	0	0	0	1	1	0	0	1	0	1	0	0	0	0	0	0	0
AN5524	1.01854	1.45524	#N/A	Has domain(s) with predicted hydrolase activity	#N/A	#N/A	1	0	0	0	0	0	0	0	0	1	0	0	0	0	0	0	0	0	0	0
AN5106	0.983889	1.52634	#N/A	Putative GTPase with a predicted role in ER to Golgi transport	#N/A	#N/A	1	0	0	0	0	0	1	1	0	0	1	0	0	0	0	0	0	0	0	0
AN4887	0.98064	1.14076	#N/A	Putative mitogen-activated protein kinase kinase kinase (MAPKKK)	#N/A	#N/A	1	0	0	1	0	0	1	1	0	0	1	1	1	0	0	1	0	0	1	0
AN5496	0.96937	1.13481	#N/A	Ortholog of A. fumigatus Af293 : Afu6g13150, A. niger CBS 513.88 : An08g10330, A. oryzae RIB40 : AO090003000440, A. flavus NRRL 3357 : AFL2G_02549 and A. niger ATCC 1015 : 175678-mRNA	#N/A	#N/A	0	0	0	0	0	0	0	0	0	0	0	0	0	0	0	0	0	0	0	0
AN2986	0.968213	1.13793	#N/A	Has domain(s) with predicted calcium ion binding activity	#N/A	#N/A	0	0	0	0	0	0	1	1	0	0	1	0	1	0	0	1	0	0	0	0
AN1539	0.953084	1.19169	#N/A	Subunit 4 of the COP9 signalosome; required for light-dependent asexual and sexual development and cleistothecia production; regulates secondary metabolite production, mutant hyphae are aberrant with abnormal red pigmentation	#N/A	#N/A	0	0	0	0	0	0	1	1	0	1	1	0	0	0	0	0	1	1	0	0
AN6329	0.951859	1.92781	#N/A	Ortholog(s) have role in fermentation and mitochondrion localization	#N/A	#N/A	0	1	0	0	0	0	0	0	0	0	0	0	0	0	0	0	0	0	0	0
AN6551	0.920075	1.40302	#N/A	Has domain(s) with predicted ATP binding activity	#N/A	#N/A	0	0	0	0	0	0	0	0	0	0	0	0	0	0	0	0	0	0	0	0
AN10929	0.913406	1.03564	#N/A	Has domain(s) with predicted serine-type endopeptidase activity, role in proteolysis and integral to membrane localization	#N/A	#N/A	0	0	0	0	0	0	0	1	0	0	0	0	0	0	0	0	0	0	0	0
AN10824	0.885512	0.894397	#N/A	Ortholog(s) have cytoplasm localization	#N/A	#N/A	1	1	0	0	0	0	0	1	0	0	0	0	0	0	0	0	0	0	0	0
AN4224	0.865658	1.10624	#N/A	Has domain(s) with predicted integral to membrane localization	#N/A	#N/A	0	0	0	0	0	0	0	0	0	0	0	0	0	0	0	0	0	0	0	0
AN8293	0.853157	1.86157	#N/A	Has domain(s) with predicted role in rRNA processing and small-subunit processome localization	#N/A	#N/A	0	0	0	0	1	0	0	1	0	0	0	0	0	0	0	0	0	0	0	0
AN0909	0.841677	1.07104	#N/A	Protein of unknown function; transcript upregulated in response to camptothecin	#N/A	#N/A	0	0	0	0	0	0	0	0	0	0	0	0	0	0	0	0	0	0	0	0
AN11991	0.835022	1.4305	#N/A	Has domain(s) with predicted identical protein binding activity	#N/A	#N/A	0	0	0	0	0	0	0	0	0	0	0	0	0	0	0	0	0	0	0	0
AN9059	0.830967	1.2638	#N/A	Putative F-box protein	#N/A	#N/A	0	0	0	0	0	0	1	1	0	0	0	0	0	0	0	0	0	0	0	0
AN0823	0.815754	0.875606	#N/A	Ortholog of A. fumigatus Af293 : Afu1g14830, A. niger CBS 513.88 : An01g12940, A. oryzae RIB40 : AO090005001249, A. flavus NRRL 3357 : AFL2G_01174 and A. niger ATCC 1015 : 55261-mRNA	#N/A	#N/A	0	0	0	0	0	0	0	0	0	0	0	0	0	0	0	0	0	0	0	0
AN5771	0.804708	0.696918	#N/A	Protein of unknown function; transcript is induced by nitrate	#N/A	#N/A	0	0	0	0	0	0	0	0	0	0	0	0	0	0	0	0	0	0	0	0
AN9017	0.771712	0.831862	#N/A	Has domain(s) with predicted nucleic acid binding, zinc ion binding activity and intracellular localization	#N/A	#N/A	0	0	0	0	1	0	0	0	0	0	0	0	0	0	0	0	0	0	0	0
AN9422	0.737027	1.27032	#N/A	Ortholog of A. oryzae RIB40 : AO090103000004, A. flavus NRRL 3357 : AFL2G_12352, N. fischeri NRRL 181 : NFIA_096610, A. terreus NIH2624 : ATEG_00006 and A. clavatus NRRL 1 : ACLA_057230	AN9422	#N/A	0	0	0	0	0	0	0	0	0	1	0	0	0	0	0	0	0	0	0	0
AN0272	0.694652	0.610963	#N/A	Has domain(s) with predicted transferase activity, transferring phosphorus-containing groups activity	#N/A	#N/A	1	0	0	0	0	0	1	1	0	0	0	0	0	0	0	0	0	0	0	0
AN1544	0.639213	0.962591	#N/A	Ortholog of A. fumigatus Af293 : Afu8g05540, A. niger CBS 513.88 : An16g07140, A. oryzae RIB40 : AO090005000591, A. flavus NRRL 3357 : AFL2G_00588 and A. niger ATCC 1015 : 193955-mRNA	#N/A	#N/A	0	0	0	0	0	0	0	0	0	0	0	0	0	0	0	0	0	0	0	0
AN0114	0.634846	0.95285	#N/A	Ortholog of A. fumigatus Af293 : Afu5g11880, A. niger CBS 513.88 : An18g02520, A. oryzae RIB40 : AO090120000301, A. flavus NRRL 3357 : AFL2G_08308, AFL2G_12527 and A. niger ATCC 1015 : 187460-mRNA	#N/A	#N/A	0	0	0	1	0	0	0	0	0	1	0	0	0	0	0	0	0	0	0	0
AN6628	0.486253	0.6402	#N/A	Ortholog of A. fumigatus Af293 : Afu6g03840, A. niger CBS 513.88 : An15g01680, A. oryzae RIB40 : AO090701000164, A. flavus NRRL 3357 : AFL2G_05811 and A. niger ATCC 1015 : 53418-mRNA	#N/A	#N/A	0	0	0	0	0	0	0	0	0	0	0	0	0	0	0	0	0	0	0	0
AN3986	0.428753	0.114799	#N/A	Has domain(s) with predicted sequence-specific DNA binding transcription factor activity, zinc ion binding activity, role in regulation of transcription, DNA-dependent and nucleus localization	#N/A	#N/A	0	0	0	0	0	0	0	0	0	0	0	0	0	0	0	0	0	0	0	0
AN3569	0.184066	1.22496	#N/A	#N/A	#N/A	#N/A	1	0	0	0	0	0	0	0	0	0	0	1	0	0	0	0	0	0	0	0

## Sheet: WT+snfA
Genes significantly up regulated, only in the wild-type and deltasnfA strain, post 24h growth on avicel
For each gene the MIPS, TargetP and CAZy were used to identfy the function and if a protein product was secreted or a carbohydrate-acting enzymes, respectively
							MIPS Funcat																				MIPS Funcat
Gene ID	TNO	∆schA	∆snfA	AspGD description	TargetP	CAZy	1	2	4	10	11	12	14	16	18	20	30	32	34	36	38	40	41	42	43	47
AN7804	7.25454	#N/A	5.71424	Putative FAD-containing monooxygenase with a predicted role in sterigmatocystin/aflatoxin biosynthesis; member of the sterigmatocystin biosynthesis gene cluster; expression upregulated after exposure to farnesol	#N/A	#N/A	1	0	0	0	0	0	0	0	0	0	0	1	0	0	0	0	0	0	0	0
AN3345	5.81469	#N/A	5.06326	Has domain(s) with predicted amino acid transmembrane transporter activity, role in amino acid transmembrane transport and membrane localization	#N/A	#N/A	1	0	0	0	0	0	0	0	0	1	0	0	0	0	0	0	0	0	0	0
AN5664	5.35616	#N/A	2.72801	Ortholog of A. nidulans FGSC A4 : AN6419, AN6946, AN8984, A. fumigatus Af293 : Afu2g17830 and A. niger CBS 513.88 : An01g00890, An03g05810, An14g05850	#N/A	#N/A	0	0	0	0	0	0	0	0	0	0	0	1	0	0	0	0	0	0	0	0
AN7814	5.18989	#N/A	4.80654	Putative polyketide synthase/fatty acid synthase beta; required for sterigmatocystin biosynthesis; member of the sterigmatocystin biosynthesis gene cluster	#N/A	#N/A	1	0	0	0	0	0	0	0	0	0	0	0	0	0	0	0	0	0	0	0
AN8520	4.93914	#N/A	3.42162	Protein required for terrequinone A biosynthesis; member of the tdi (terrequinone A biosynthesis) gene cluster; transcriptionally regulated by LaeA	#N/A	#N/A	0	0	0	0	0	0	0	0	0	0	0	0	0	0	0	0	0	0	0	0
AN8484	4.9382	#N/A	4.56466	Predicted glycosylphosphatidylinositol (GPI)-anchored protein	#N/A	#N/A	0	0	0	0	0	0	0	0	0	0	0	0	0	0	0	0	0	0	0	0
AN7807	4.75338	#N/A	2.90321	Putative translation elongation factor 1 gamma; member of the sterigmatocystin biosynthesis gene cluster	#N/A	#N/A	0	0	0	0	0	1	0	1	0	0	0	0	0	0	0	0	0	0	0	0
AN2112	4.27634	#N/A	1.2436	Ortholog of A. fumigatus Af293 : Afu2g05240, A. niger CBS 513.88 : An01g06650, A. oryzae RIB40 : AO090003000346, A. flavus NRRL 3357 : AFL2G_02637 and A. niger ATCC 1015 : 36022-mRNA	#N/A	#N/A	1	0	0	0	0	0	0	0	0	0	0	0	0	0	0	0	0	0	0	0
AN11015	4.04822	#N/A	3.93139	Has domain(s) with predicted S-(hydroxymethyl)glutathione synthase activity, zinc ion binding activity and role in formaldehyde catabolic process	#N/A	#N/A	0	0	0	0	0	0	0	0	0	0	0	0	0	0	0	0	0	0	0	0
AN8931	3.86422	#N/A	3.55394	Ortholog of A. fumigatus Af293 : Afu1g10120, A. niger CBS 513.88 : An08g01940, A. oryzae RIB40 : AO090038000421, A. flavus NRRL 3357 : AFL2G_07761 and A. niger ATCC 1015 : 38532-mRNA	#N/A	#N/A	0	0	0	0	0	0	0	0	0	1	0	0	0	0	0	0	0	0	0	0
AN7808	3.71387	#N/A	2.03303	Putative sterigmatocystin biosynthesis P450 monooxygenase of the CYP59 family; predicted role in sterigmatocystin/aflatoxin biosynthesis; member of the sterigmatocystin biosynthesis gene cluster	AN7808	#N/A	1	0	0	0	0	0	0	1	0	0	0	1	0	0	0	0	0	0	0	0
AN2829	3.47187	#N/A	2.30162	Putative amidase with a predicted role in aromatic amino acid biosynthesis	#N/A	#N/A	1	0	0	0	0	0	0	0	0	0	0	0	0	0	0	0	0	0	0	0
AN11209	3.46578	#N/A	2.46962	Has domain(s) with predicted role in transmembrane transport and integral to membrane localization	#N/A	#N/A	0	0	0	0	0	0	0	0	0	0	0	0	0	0	0	0	0	0	0	0
AN2859	3.4112	#N/A	2.90935	Has domain(s) with predicted lyase activity and role in metabolic process	#N/A	#N/A	1	0	0	0	0	0	0	0	0	1	0	0	0	0	0	0	0	0	0	0
AN1109	3.38658	#N/A	3.15009	Has domain(s) with predicted substrate-specific transmembrane transporter activity, role in transmembrane transport and integral to membrane localization	#N/A	#N/A	1	0	0	0	0	0	0	0	0	0	0	0	1	0	0	0	0	0	0	0
AN4990	3.35426	#N/A	4.21697	Ortholog(s) have ferrous iron transmembrane transporter activity, manganese ion transmembrane transporter activity	#N/A	#N/A	0	0	0	0	0	0	0	0	0	0	0	0	1	0	0	0	0	0	0	0
AN8461	3.22902	#N/A	2.11121	Ortholog of A. fumigatus Af293 : Afu3g00710, A. niger CBS 513.88 : An03g00770, A. oryzae RIB40 : AO090009000146, A. flavus NRRL 3357 : AFL2G_10505 and A. niger ATCC 1015 : 214715-mRNA	#N/A	#N/A	0	0	0	0	0	0	0	0	0	0	0	0	0	0	0	0	0	0	0	0
AN7552	3.13169	#N/A	2.39407	Ortholog of A. fumigatus Af293 : Afu2g14790, A. oryzae RIB40 : AO090026000798, A. flavus NRRL 3357 : AFL2G_06519, A. niger ATCC 1015 : 119038-mRNA and N. fischeri NRRL 181 : NFIA_090020	#N/A	#N/A	0	0	0	0	0	0	0	0	0	0	0	0	0	0	0	0	0	0	0	0
AN0807	2.94278	#N/A	2.38837	Methyltransferase-domain protein; velvet complex component composed of VelB, VeA and LaeA; coordinates asexual development in response to light; regulates secondary metabolism and is required for Hulle cell formation	#N/A	#N/A	0	0	0	0	0	0	0	0	0	0	0	0	0	0	0	0	0	0	0	0
AN6812	2.79244	#N/A	2.17558	Has domain(s) with predicted hydrolase activity, acting on carbon-nitrogen (but not peptide) bonds activity and role in nitrogen compound metabolic process	#N/A	#N/A	1	0	0	0	0	0	0	0	0	0	0	1	0	1	0	0	0	0	0	0
AN3141	2.73368	#N/A	2.30119	Predicted glycosylphosphatidylinositol (GPI)-anchored protein	AN3141	#N/A	0	0	0	0	0	0	0	0	0	0	0	0	0	0	0	0	0	0	0	0
AN5939	2.73082	#N/A	1.36446	Putative 5'-nucleotidase with a predicted role in nucleotide salvage pathways; predicted glycosylphosphatidylinositol (GPI)-anchored protein	#N/A	#N/A	1	0	0	0	0	0	0	1	0	0	0	0	0	0	0	0	0	0	0	0
AN1493	2.68346	#N/A	0.717014	Predicted glycosylphosphatidylinositol (GPI)-anchored protein	AN1493	#N/A	0	0	0	0	0	0	0	0	0	0	0	0	0	0	0	0	0	0	0	0
AN5204	2.59831	#N/A	1.79004	Ortholog of A. fumigatus Af293 : Afu6g07370, A. niger CBS 513.88 : An07g09060, A. oryzae RIB40 : AO090005001564, A. flavus NRRL 3357 : AFL2G_01458 and N. fischeri NRRL 181 : NFIA_053050	#N/A	#N/A	0	0	0	0	0	0	0	0	0	0	0	0	0	0	0	0	0	0	0	0
AN1490	2.57705	#N/A	2.13402	Predicted glycosylphosphatidylinositol (GPI)-anchored protein	AN1490	#N/A	0	0	0	0	0	0	0	0	0	0	0	0	0	0	0	0	0	0	0	0
AN10664	2.55005	#N/A	1.55855	Ortholog of A. fumigatus Af293 : Afu6g14120, A. oryzae RIB40 : AO090103000398, A. flavus NRRL 3357 : AFL2G_12006, A. niger ATCC 1015 : 37809-mRNA and N. fischeri NRRL 181 : NFIA_060000	#N/A	#N/A	0	0	0	0	0	0	0	0	0	0	0	0	0	0	0	0	0	0	0	0
AN4687	2.4494	#N/A	3.22662	Beta subunit of 3-methylcrotonyl-CoA carboxylase, involved in leucine degradation	#N/A	#N/A	1	0	0	0	0	0	0	1	0	0	0	0	0	0	0	0	0	0	0	0
AN10357	2.44649	#N/A	1.27152	Ortholog of A. fumigatus Af293 : Afu2g15440, Afu3g13810, Afu4g03540, A. niger CBS 513.88 : An02g09500, A. oryzae RIB40 : AO090012000774 and A. flavus NRRL 3357 : AFL2G_11935	AN10357	#N/A	0	0	0	0	0	0	0	0	0	0	0	1	0	0	0	0	0	0	0	0
AN7610	2.30413	#N/A	1.8853	Predicted GAL4-type zinc finger transcription factor involved in regulation of genes of xylan degradation; regulated by CreA, the mediator of carbon catabolite repression; transcriptionally induced by growth on xylose	#N/A	#N/A	1	0	0	0	1	0	0	0	0	1	0	0	0	0	0	0	0	0	0	0
AN8130	2.19778	#N/A	2.11568	Putative NAD/NADP transhydrogenase beta subunit	#N/A	#N/A	0	1	0	0	0	0	0	0	0	0	0	1	0	0	0	0	0	0	0	0
AN5492	2.18267	#N/A	2.48317	Has domain(s) with predicted deaminase activity and role in purine ribonucleoside monophosphate biosynthetic process	#N/A	#N/A	0	0	0	0	0	0	0	0	0	0	1	0	0	0	0	1	0	0	0	0
AN8007	2.1465	#N/A	4.4398	Protein with arabinan endo-1,5-alpha-L-arabinosidase activity, involved in degradation of pectin	AN8007	GH43	1	0	0	0	0	0	0	0	0	0	0	0	0	0	0	0	0	0	0	0
AN4989	2.13944	#N/A	2.58228	Ortholog of A. fumigatus Af293 : Afu3g09980, A. flavus NRRL 3357 : AFL2G_02469, A. niger ATCC 1015 : 128352-mRNA, N. fischeri NRRL 181 : NFIA_067310 and A. terreus NIH2624 : ATEG_04521	AN4989	#N/A	0	0	0	0	0	0	0	0	0	0	0	0	0	0	0	0	0	0	0	0
AN1197	2.12404	#N/A	2.05998	Has domain(s) with predicted catalytic activity	AN1197	GH92	0	0	0	0	0	0	0	0	0	0	0	0	0	0	0	0	0	0	0	0
AN8602	2.08378	#N/A	1.51264	Ortholog of A. fumigatus Af293 : Afu2g00500, A. oryzae RIB40 : AO090023000371, A. flavus NRRL 3357 : AFL2G_04225 and N. fischeri NRRL 181 : NFIA_032690, NFIA_055590	AN8602	#N/A	0	0	0	0	0	0	0	0	0	0	0	0	0	0	0	0	0	0	0	0
AN9001	2.03023	#N/A	3.79372	0	AN9001	#N/A	0	0	0	0	0	0	0	0	0	1	0	0	0	0	0	0	0	0	0	0
AN7324	1.88683	#N/A	2.65495	Has domain(s) with predicted oxidoreductase activity and role in oxidation-reduction process	#N/A	#N/A	1	0	0	0	0	0	0	1	0	1	0	0	0	0	0	0	0	0	0	0
AN5877	1.86862	#N/A	1.78987	Putative fatty acyl-CoA synthetase	AN5877	#N/A	1	1	0	0	0	0	0	1	0	0	0	0	0	0	0	0	0	0	0	0
AN10122	1.77256	#N/A	2.58153	Has domain(s) with predicted nucleotide binding, oxidoreductase activity and role in oxidation-reduction process	#N/A	#N/A	1	0	0	0	0	0	0	0	0	0	0	0	0	0	0	0	0	0	0	0
AN1979	1.75699	#N/A	3.07554	Ortholog of A. fumigatus Af293 : Afu4g10610, A. niger CBS 513.88 : An04g06070, A. flavus NRRL 3357 : AFL2G_01892, A. niger ATCC 1015 : 214295-mRNA and N. fischeri NRRL 181 : NFIA_105470	#N/A	#N/A	0	0	0	0	0	0	0	0	0	0	0	0	0	0	0	0	0	0	0	0
AN6535	1.72113	#N/A	1.70561	Transcript induced in response to calcium dichloride in a CrzA-dependent manner	AN6535	#N/A	0	0	0	0	0	0	0	0	0	1	0	0	0	0	0	0	0	0	0	0
AN5632	1.71711	#N/A	1.42314	Ortholog(s) have role in filamentous growth, late endosome to vacuole transport via multivesicular body sorting pathway and fungal-type vacuole membrane localization	#N/A	#N/A	0	0	0	0	0	0	1	0	0	0	0	0	0	0	0	0	0	0	0	0
AN0777	1.68108	#N/A	1.33976	Has domain(s) with predicted role in intracellular protein transport and intracellular localization	#N/A	#N/A	0	0	0	0	0	0	0	0	0	0	0	0	0	0	0	0	0	0	0	0
AN7294	1.65135	#N/A	2.66014	Has domain(s) with predicted structural constituent of ribosome, zinc ion binding activity, role in translation and ribosome localization	#N/A	#N/A	0	0	0	0	0	0	0	0	0	0	0	0	0	0	0	0	0	0	0	0
AN5423	1.58104	#N/A	2.44947	0	AN5423	#N/A	0	0	0	0	0	0	0	0	0	0	0	0	0	0	0	0	0	0	0	0
AN0904	1.57727	#N/A	1.78808	Ortholog of A. fumigatus Af293 : Afu1g15700, A. niger CBS 513.88 : An01g14040, A. flavus NRRL 3357 : AFL2G_01081, A. niger ATCC 1015 : 46275-mRNA and N. fischeri NRRL 181 : NFIA_009630	AN0904	#N/A	0	0	0	0	0	0	0	0	0	0	0	0	0	0	0	0	0	0	0	0
AN2884	1.49451	#N/A	1.81456	Ortholog of A. fumigatus Af293 : Afu3g11620, A. niger CBS 513.88 : An02g07410, A. niger ATCC 1015 : 47034-mRNA, N. fischeri NRRL 181 : NFIA_065690 and A. terreus NIH2624 : ATEG_04698	#N/A	#N/A	0	0	0	0	0	0	0	0	0	0	0	0	0	0	0	0	0	0	0	0
AN9049	1.48916	#N/A	0.526216	Ortholog of A. fumigatus Af293 : Afu1g16890, Afu5g00920, A. niger CBS 513.88 : An05g01650, An12g06440 and A. oryzae RIB40 : AO090138000090, AO090102000298, AO090701000879	#N/A	#N/A	0	0	0	0	0	0	0	0	0	0	0	0	0	0	0	0	0	0	0	0
AN1945	1.4571	#N/A	1.16866	Ortholog(s) have cytoplasm, nucleus localization	#N/A	#N/A	0	0	0	0	0	0	0	0	0	0	0	0	0	0	0	0	0	0	0	0
AN9204	1.38202	#N/A	2.86357	Putative GNAT-type acetyltransferase	#N/A	#N/A	0	0	0	0	0	0	0	0	0	0	0	0	0	0	0	0	0	0	0	0
AN4257	1.36367	#N/A	0.442603	Ortholog of A. fumigatus Af293 : Afu6g12230, Afu7g04010, A. niger CBS 513.88 : An13g00460, An02g13770, A. oryzae RIB40 : AO090026000813 and A. flavus NRRL 3357 : AFL2G_08217	AN4257	#N/A	0	0	0	0	0	0	0	0	0	0	0	0	0	0	0	0	0	0	0	0
AN5302	1.35967	#N/A	1.3347	Transcript induced in response to calcium dichloride in a CrzA-dependent manner	#N/A	#N/A	0	0	0	0	0	0	0	0	0	0	0	0	0	0	0	0	0	0	0	0
AN0835	1.35917	#N/A	0.759883	Has domain(s) with predicted sequence-specific DNA binding transcription factor activity, zinc ion binding activity, role in regulation of transcription, DNA-dependent and nucleus localization	#N/A	#N/A	0	0	0	0	1	0	0	0	0	0	0	1	0	0	0	0	0	0	0	0
AN7631	1.35573	#N/A	1.4776	Has domain(s) with predicted catalytic activity and role in metabolic process	#N/A	#N/A	1	0	0	0	0	0	0	0	0	0	0	0	0	0	0	0	0	0	0	0
AN2757	1.35401	#N/A	1.70636	Ortholog(s) have endoplasmic reticulum, ribosome localization	AN2757	#N/A	0	0	0	0	0	0	0	0	0	1	0	0	0	0	0	0	0	0	0	0
AN8982	1.25737	#N/A	1.58915	Predicted protein of unknown function; member of the alc gene cluster	#N/A	#N/A	1	0	0	0	0	0	1	0	0	0	0	0	0	0	0	0	0	0	0	0
AN5695	1.23107	#N/A	2.08066	Has domain(s) with predicted carbon-sulfur lyase activity and role in metabolic process	#N/A	#N/A	0	0	0	0	0	0	0	0	0	0	0	0	0	0	0	0	0	0	0	0
AN5211	1.22711	#N/A	0.889176	Ortholog(s) have 1-phosphatidylinositol-3-phosphate 5-kinase activity, phosphatidylinositol-3-phosphate binding activity and role in phosphatidylinositol phosphorylation	#N/A	#N/A	1	0	0	0	0	0	1	1	0	0	1	1	0	0	0	0	0	0	0	0
AN8129	1.1485	#N/A	2.12839	Gal4-type Zn(II)2Cys6 binuclear cluster DNA-binding protein; negative regulator of asexual development; mutant produces increased amounts of extracellular proteinase during carbon starvation	#N/A	#N/A	0	0	0	0	0	0	0	0	0	1	0	0	0	0	0	0	0	0	0	0
AN10446	1.0982	#N/A	0.999832	Ortholog(s) have phosphoprotein phosphatase activity and role in endoplasmic reticulum unfolded protein response, protein dephosphorylation, traversing start control point of mitotic cell cycle	#N/A	#N/A	0	0	0	1	0	0	0	0	0	0	0	0	1	0	0	0	0	0	0	0
AN2763	1.05852	#N/A	1.0189	Has domain(s) with predicted DNA binding, sequence-specific DNA binding transcription factor activity, zinc ion binding activity, role in regulation of transcription, DNA-dependent, transcription, DNA-dependent and nucleus localization	#N/A	#N/A	0	0	0	0	0	0	0	0	0	0	0	0	0	0	0	0	0	0	0	0
AN1857	1.02506	#N/A	4.14988	Putative kynureninase with a predicted role in aromatic amino acid biosynthesis	#N/A	#N/A	1	0	0	0	0	0	1	1	0	0	0	1	0	0	0	0	0	0	0	0
AN3683	0.955386	#N/A	0.798273	Has domain(s) with predicted DNA binding, sequence-specific DNA binding transcription factor activity, zinc ion binding activity, role in regulation of transcription, DNA-dependent, transcription, DNA-dependent and nucleus localization	#N/A	#N/A	1	0	0	0	1	0	0	0	0	0	0	0	0	0	0	0	0	0	0	0
AN10792	0.944748	#N/A	0.506308	Has domain(s) with predicted zinc ion binding activity	#N/A	#N/A	0	0	0	0	0	0	0	1	0	0	0	0	0	0	0	1	0	0	0	0
AN9018	0.867461	#N/A	0.891185	0	#N/A	#N/A	0	0	0	0	0	0	0	0	0	0	0	0	0	0	0	0	0	0	0	0
AN5982	0.859016	#N/A	0.733807	Putative Tor kinase homolog; heterozygous diploid mutants show increased sensitivity to DL-aspartic acid beta-hydroxamate in the presence of ammonium and enhanced growth on threonine	#N/A	#N/A	1	0	0	1	0	1	1	1	0	0	1	0	0	0	0	1	0	0	0	0
AN10350	0.855078	#N/A	1.58949	Has domain(s) with predicted phosphatidylinositol binding activity and role in cell communication	#N/A	#N/A	0	0	0	0	0	0	0	0	0	0	0	0	0	0	0	0	0	0	0	0
AN3942	0.850474	#N/A	0.84289	Has domain(s) with predicted catalytic activity, molybdenum ion binding, pyridoxal phosphate binding activity	AN3942	#N/A	0	0	0	0	0	0	0	0	0	0	0	0	0	0	0	0	0	0	0	0
AN10132	0.845022	#N/A	0.453803	Has domain(s) with predicted role in regulation of transcription, DNA-dependent and nucleus localization	#N/A	#N/A	0	0	0	0	0	0	0	0	0	0	0	0	0	0	0	0	0	0	0	0
AN0531	0.834371	#N/A	2.1965	0	#N/A	#N/A	0	0	0	0	0	0	0	0	0	0	0	0	0	0	0	0	0	0	0	0
AN0444	0.822999	#N/A	1.09765	Putative HECT ubiquitin ligase	#N/A	#N/A	0	0	0	0	1	0	1	1	0	0	0	0	0	0	0	0	0	0	0	0
AN4566	0.817	#N/A	0.943052	Class I chitin synthase with a role in chitin biosynthesis; involved with ChsA in septum formation and conidiation; protein expressed at high levels in young cleistothecia and in mature ascospores	#N/A	GT2	1	0	0	1	0	0	0	0	0	0	0	1	0	0	0	0	0	0	1	0
AN1406	0.797492	#N/A	0.897378	Has domain(s) with predicted DNA binding, sequence-specific DNA binding transcription factor activity, zinc ion binding activity, role in regulation of transcription, DNA-dependent, transcription, DNA-dependent and nucleus localization	#N/A	#N/A	0	0	0	0	1	0	0	0	0	0	0	0	0	0	0	0	0	0	0	0
AN6975	0.795216	#N/A	0.255969	Protein involved in checkpoint regulation during entry into mitosis and the DNA damage response; putative 1-phosphatidylinositol-3-kinase; member of the ATM family of PI-3 related kinases	#N/A	#N/A	1	0	0	1	0	0	1	1	0	0	0	1	0	0	0	0	0	0	0	0
AN2212	0.794915	#N/A	0.695618	Putative ubiquitin-conjugating enzyme; transcript upregulated in response to camptothecin	#N/A	#N/A	0	0	0	0	0	0	1	1	0	0	0	0	0	0	0	0	0	0	1	0
AN7926	0.709812	#N/A	1.41518	Has domain(s) with predicted nucleotide binding, oxidoreductase activity and role in metabolic process	#N/A	#N/A	1	0	0	0	1	0	1	1	0	0	0	0	0	0	0	0	0	0	0	0
AN4791	0.698643	#N/A	0.469864	Ortholog of A. fumigatus Af293 : Afu3g06800, A. niger CBS 513.88 : An11g09530, A. oryzae RIB40 : AO090020000317, A. flavus NRRL 3357 : AFL2G_10988 and A. niger ATCC 1015 : 48109-mRNA	#N/A	#N/A	0	0	0	0	0	0	0	0	0	0	0	0	0	0	0	0	0	0	0	0
AN7026	0.689285	#N/A	0.525682	Ortholog of A. fumigatus Af293 : Afu4g04230, A. niger CBS 513.88 : An14g00600, A. oryzae RIB40 : AO090206000070, A. flavus NRRL 3357 : AFL2G_12406 and A. niger ATCC 1015 : 41506-mRNA	#N/A	#N/A	0	0	0	0	0	0	0	0	0	0	0	0	0	0	0	0	0	0	0	0
AN10111	0.683071	#N/A	0.405287	Ortholog(s) have peptidyl-prolyl cis-trans isomerase activity, protein phosphatase type 2A regulator activity and role in mitotic spindle organization in nucleus, response to osmotic stress	#N/A	#N/A	1	0	0	1	0	0	1	1	1	1	1	1	0	0	0	0	0	0	0	0
AN6627	0.668804	#N/A	0.50791	Ortholog(s) have GTP binding, signal recognition particle binding activity, role in protein targeting to ER and endoplasmic reticulum membrane localization	#N/A	#N/A	1	0	0	0	0	0	1	1	0	0	1	0	0	0	0	0	0	0	0	0
AN4860	0.638806	#N/A	0.786378	Putative pectin methyl esterase	#N/A	CE8	1	0	0	0	0	0	0	0	0	0	0	0	0	0	0	0	0	0	0	0
AN3823	0.605137	#N/A	0.401579	Ortholog(s) have structural constituent of ribosome activity	#N/A	#N/A	0	0	0	0	0	1	0	0	0	0	0	0	0	0	0	0	0	0	0	0
AN4701	0.544254	#N/A	0.376562	Ortholog of A. fumigatus Af293 : Afu5g08790, A. niger CBS 513.88 : An07g04640, A. oryzae RIB40 : AO090020000437, A. flavus NRRL 3357 : AFL2G_10881 and A. niger ATCC 1015 : 209665-mRNA	#N/A	#N/A	0	0	0	0	0	0	0	0	0	0	0	0	0	0	0	0	0	0	0	0
AN4273	0.291322	#N/A	1.31215	Ortholog of A. fumigatus Af293 : Afu7g03800, A. niger CBS 513.88 : An13g00220, A. oryzae RIB40 : AO090026000834, A. flavus NRRL 3357 : AFL2G_06484 and A. niger ATCC 1015 : 213656-mRNA	#N/A	#N/A	0	0	0	0	0	0	0	0	0	0	0	0	0	0	0	0	0	0	0	0

## Sheet: All
Genes significantly up regulated, in all three strains, post 24h growth on avicel
For each gene the MIPS, TargetP and CAZy were used to identfy the function and if a protein product was secreted or a carbohydrate-acting enzymes, respectively
							MIPS Funcat																				MIPS Funcat
Gene ID	WT	∆schA	∆snfA	AspGD description	TargetP	CAZy	1	2	4	10	11	12	14	16	18	20	30	32	34	36	38	40	41	42	43	47
AN9380	7.97182	7.15969	7.81367	Putative chitin deacetylase; catalyzes the conversion of chitin to chitosan by the deacetylation of N-acetyl-D-glucosamine residues	AN9380	CE4	1	0	0	0	0	0	0	1	0	0	0	0	0	0	0	0	0	0	0	0
AN2828	7.17136	6.42201	6.21441	Putative beta-glucosidase with a predicted role in polysaccharide degradation	AN2828	GH3	1	0	0	0	0	0	0	0	0	0	0	0	0	0	0	0	0	0	0	0
AN7806	7.13699	5.87469	6.17789	Putative versicolorin reductase with a predicted role in sterigmatocystin/aflatoxin biosynthesis; member of the sterigmatocystin biosynthesis gene cluster	#N/A	#N/A	1	0	0	0	0	0	0	0	0	0	0	0	0	0	0	0	0	0	0	0
AN3393	6.91938	5.64048	7.56131	Protein with similarity to neutral metalloprotease II	AN3393	#N/A	0	0	0	0	0	0	1	1	0	0	0	0	0	0	0	0	0	0	0	0
AN2366	6.85588	5.65241	7.09652	Putative trypsin-like protease with a role in the proteolytic cleavage of NmrA	AN2366	#N/A	0	0	0	0	0	0	1	1	0	0	1	0	1	0	0	1	0	0	0	0
AN0875	6.83051	6.3831	6.95359	Has domain(s) with predicted O-acetyltransferase activity and cytoplasm localization	#N/A	#N/A	0	0	0	0	0	0	0	0	0	0	0	0	0	0	0	0	0	0	0	0
AN2572	6.77139	5.33771	7.45203	Putative dipeptidyl-peptidase; transcript upregulated by nitrate limitation	AN2572	#N/A	0	0	0	0	0	0	1	0	0	0	0	0	0	0	0	0	0	0	0	0
AN0761	6.70282	6.08576	5.98211	Has domain(s) with predicted O-methyltransferase activity	#N/A	#N/A	1	0	0	0	0	0	0	0	0	0	0	0	0	0	0	0	0	0	0	0
AN7265	6.5773	6.2002	7.06557	Ortholog of A. oryzae RIB40 : AO090001000621 and A. flavus NRRL 3357 : AFL2G_09265	#N/A	#N/A	0	0	0	0	0	0	0	0	0	0	0	0	0	0	0	0	0	0	0	0
AN1870	6.43697	6.08771	6.09534	Putative beta-1,4-xylosidase	AN1870	GH43	1	0	0	0	0	0	0	0	0	0	0	0	0	0	0	0	0	0	0	0
AN0736	6.39944	5.16622	7.10362	Ortholog of A. nidulans FGSC A4 : AN2423, A. fumigatus Af293 : Afu1g14230, Afu2g13800, A. niger CBS 513.88 : An01g12240, An02g05360 and A. oryzae RIB40 : AO090026000195	AN0736	#N/A	0	0	0	0	0	0	0	0	0	0	0	0	0	0	0	0	0	0	0	0
AN0012	6.33241	4.39353	6.23194	Ortholog of A. fumigatus Af293 : Afu5g10930, A. oryzae RIB40 : AO090701000510, A. flavus NRRL 3357 : AFL2G_06133, N. fischeri NRRL 181 : NFIA_076310 and A. clavatus NRRL 1 : ACLA_013950	AN0012	PL20	0	0	0	0	0	0	0	0	0	0	0	0	0	0	0	0	0	0	0	0
AN6401	6.30911	5.87696	6.42073	Putative hydrophobin	AN6401	#N/A	0	0	0	0	0	0	0	0	0	1	0	0	0	0	0	0	0	0	0	0
AN11013	6.18245	5.21065	5.96496	Putative p450 monooxygenase required for desaturation of bisfuran in the sterigmatocystin biosynthesis pathway; member of the sterigmatocystin biosynthesis gene cluster	AN11013	#N/A	1	0	0	0	0	0	0	1	0	0	0	1	0	0	0	0	0	0	0	0
AN10326	6.15041	5.76948	7.13961	0	AN10326	#N/A	0	0	0	0	0	0	0	0	0	1	0	0	0	0	0	0	0	0	0	0
AN5742	6.13725	5.84832	5.85778	Has domain(s) with predicted role in transmembrane transport and integral to membrane localization	#N/A	#N/A	0	0	0	0	0	0	0	0	0	0	0	0	0	0	0	0	0	0	0	0
AN1502	5.97996	4.86042	5.97895	Extracellular N-acetyl-beta-glucosaminidase with a predicted role in chitin hydrolysis	AN1502	GH20	1	0	0	0	0	0	0	1	0	1	0	0	1	0	0	0	0	0	0	0
AN8084	5.67666	5.77256	5.74028	Has domain(s) with predicted substrate-specific transmembrane transporter activity, role in transmembrane transport and integral to membrane localization	#N/A	#N/A	0	0	0	0	0	0	0	0	0	0	0	0	0	0	0	0	1	1	0	0
AN10399	5.65247	5.29671	5.75072	Has domain(s) with predicted nucleotide binding, oxidoreductase activity and role in oxidation-reduction process	#N/A	#N/A	1	0	0	0	0	0	0	0	0	0	0	0	0	0	0	0	0	0	1	0
AN7815	5.56328	2.98413	2.65439	Putative polyketide synthase/fatty acid synthase alpha; putative role in aflatoxin biosynthesis; required for sterigmatocystin biosynthesis; member of the sterigmatocystin biosynthesis gene cluster	#N/A	#N/A	1	1	0	0	0	0	1	0	0	0	0	0	0	0	0	0	0	0	0	0
AN1947	5.55258	5.12754	5.74755	Has domain(s) with predicted hydrolase activity	#N/A	#N/A	0	0	0	0	0	0	0	0	0	0	0	0	0	0	0	0	0	0	0	0
AN7836	5.46729	5.71664	4.42629	Ortholog of A. fumigatus Af293 : Afu7g01060, A. oryzae RIB40 : AO090003000833, A. flavus NRRL 3357 : AFL2G_02186, N. fischeri NRRL 181 : NFIA_113770 and A. terreus NIH2624 : ATEG_02590	AN7836	#N/A	0	0	0	0	0	0	0	0	0	0	0	0	0	0	0	0	0	0	0	0
AN9320	5.38112	4.87487	5.42204	Has domain(s) with predicted zinc ion binding activity	#N/A	#N/A	0	0	0	0	0	0	0	0	0	0	0	0	0	0	0	0	0	0	0	0
AN7805	5.34235	3.02243	3.21418	Putative norsolorinic acid reductase with a predicted role in sterigmatocystin/aflatoxin biosynthesis; member of the sterigmatocystin biosynthesis gene cluster	#N/A	#N/A	1	1	0	0	0	0	0	0	0	0	0	0	0	0	0	0	0	0	0	0
AN11981	5.31561	3.65012	5.82456	Has domain(s) with predicted UDP-N-acetylmuramate dehydrogenase activity, flavin adenine dinucleotide binding activity and role in oxidation-reduction process	#N/A	#N/A	0	0	0	0	0	0	0	0	0	0	0	0	0	0	0	0	0	0	0	0
AN10482	5.22834	5.00017	4.57147	Putative beta-glucosidase	AN10482	#N/A	1	0	0	0	0	0	0	0	0	0	0	0	0	0	0	0	0	0	0	0
AN10099	5.21707	4.59485	5.16658	Has domain(s) with predicted FMN binding, pyridoxamine-phosphate oxidase activity and role in oxidation-reduction process	#N/A	#N/A	0	0	0	0	0	0	0	0	0	0	0	0	0	0	0	0	0	0	0	0
AN7349	5.13337	4.54779	5.51621	Protein with alpha-1,3-glucanase (mutanase) activity, involved in carbohydrate catabolism; highly expressed during sexual development, specifically expressed in Hulle cells	AN7349	GH71	1	1	0	0	0	0	0	1	0	0	0	0	0	0	0	0	1	1	0	0
AN6024	5.05998	4.33193	4.38918	Protein with glutathione S-transferase and glutathione peroxidase activities; intracellular, menadione stress-induced protein	#N/A	#N/A	0	0	0	0	0	0	0	0	0	0	0	0	0	0	0	0	0	0	0	0
AN4807	5.04433	5.69634	5.73518	Ortholog of A. niger CBS 513.88 : An02g13800, A. oryzae RIB40 : AO090020000293, A. niger ATCC 1015 : 207448-mRNA, A. terreus NIH2624 : ATEG_08721 and A. clavatus NRRL 1 : ACLA_034960	#N/A	#N/A	0	0	0	0	0	0	1	0	0	0	0	0	0	0	0	0	0	0	0	0
AN5458	5.04055	4.32386	4.82282	Ortholog of A. oryzae RIB40 : AO090003000459, N. fischeri NRRL 181 : NFIA_059270 and A. terreus NIH2624 : ATEG_03370	AN5458	#N/A	0	0	0	0	0	0	0	0	0	0	0	0	0	0	0	0	0	0	0	0
AN7183	5.01178	4.6495	4.0654	Protein of unknown function; transcript upregulated by nitrate limitation	#N/A	#N/A	0	0	0	0	0	0	0	0	0	0	0	0	0	0	0	0	0	0	0	0
AN0231	5.00218	4.81706	5.24767	Conidiophore-specific phenol oxidase; mutant conidiophores, metulae and phialides lack pigmentation; ivoB mutants accumulate the substrate N-acetyl-6-hydroxytryptophan (AHT); repressed by light in developmentally competent mycelia	AN0231	#N/A	1	0	0	0	0	0	0	1	0	0	0	0	0	0	0	0	0	0	0	0
AN6823	4.98689	4.87534	5.22381	Ortholog of A. fumigatus Af293 : Afu5g12860, A. niger CBS 513.88 : An14g06360, A. oryzae RIB40 : AO090120000406, A. flavus NRRL 3357 : AFL2G_08410 and A. niger ATCC 1015 : 201762-mRNA	#N/A	#N/A	0	0	0	0	0	0	0	0	0	0	0	0	0	0	0	0	0	0	0	0
AN11999	4.97056	4.75509	4.00396	Ortholog of A. terreus NIH2624 : ATEG_08218 and A. clavatus NRRL 1 : ACLA_093220	#N/A	#N/A	0	0	0	0	0	0	0	0	0	0	0	0	0	0	0	0	0	0	0	0
AN5168	4.87734	3.13844	4.53775	Has domain(s) with predicted nucleoside-triphosphatase activity, nucleotide binding activity	#N/A	#N/A	0	0	0	0	0	0	0	1	0	0	0	0	1	0	0	1	0	0	0	0
AN3866	4.73165	3.89651	3.923	Putative dehydratase with a predicted role in glycine, serine, and threonine metabolism	#N/A	#N/A	1	1	0	0	0	0	0	0	0	1	0	0	0	0	0	0	0	0	0	0
AN2282	4.72619	3.90653	4.60094	Putative MFS transporter; PalA-dependent expression independent of pH	#N/A	#N/A	0	0	0	0	0	0	0	0	0	0	0	0	0	0	0	0	0	0	0	0
AN2388	4.71307	2.94868	3.62019	Putative beta-1,4-endoglucanase	AN2388	GH61	1	0	0	0	0	0	0	0	0	0	0	0	0	0	0	0	0	0	0	0
AN2876	4.70472	4.28653	5.00798	Ortholog of A. terreus NIH2624 : ATEG_04728 and A. clavatus NRRL 1 : ACLA_039650	#N/A	#N/A	0	0	0	0	0	0	1	0	0	0	0	0	0	0	0	0	0	0	0	0
AN3312	4.69023	4.05035	4.71473	Putative L-xylulose reductase	#N/A	#N/A	1	0	0	0	0	0	0	0	0	1	0	0	0	0	0	0	0	0	0	0
AN1433	4.59359	4.27917	5.01801	Ortholog of A. fumigatus Af293 : Afu1g01310, Afu8g04210, A. niger CBS 513.88 : An16g08870, An08g11860, An13g01880, A. oryzae RIB40 : AO090701000542, AO090103000036 and A. niger ATCC 1015 : 193610-mRNA	AN1433	#N/A	1	0	0	0	0	0	0	1	0	0	0	1	1	0	0	0	0	0	0	0
AN2993	4.44512	2.7563	4.14633	Ortholog of A. fumigatus Af293 : Afu3g08610, A. niger CBS 513.88 : An02g12330, A. oryzae RIB40 : AO090005001411, A. flavus NRRL 3357 : AFL2G_01319 and A. niger ATCC 1015 : 173126-mRNA	#N/A	#N/A	0	0	0	0	0	0	0	0	0	0	0	0	0	0	0	0	0	0	0	0
AN9450	4.376	2.87718	3.25781	Predicted glycosylphosphatidylinositol (GPI)-anchored protein	AN9450	#N/A	0	0	0	0	0	0	0	0	0	0	0	0	0	0	0	0	0	0	0	0
AN0593	4.36984	4.44528	4.34514	Putative dehydrogenase; expression reduced after exposure to farnesol	#N/A	#N/A	1	1	0	0	0	0	0	1	0	0	0	0	0	0	0	0	0	0	0	0
AN8661	4.33714	4.07828	4.04679	Ortholog of A. nidulans FGSC A4 : AN8548, AN0857, AN4642, A. fumigatus Af293 : Afu1g15290, Afu3g00850, Afu4g08850 and A. niger CBS 513.88 : An02g13470, An01g13320, An03g01430, An12g09260	AN8661	#N/A	0	0	0	0	0	0	0	0	0	0	0	1	0	0	0	0	0	0	0	0
AN6227	4.2783	3.73788	5.07551	Has domain(s) with predicted catalytic activity, pyridoxal phosphate binding activity and role in metabolic process	#N/A	#N/A	1	0	0	0	0	0	0	0	0	0	0	0	0	0	0	0	0	0	0	0
AN1713	4.24292	3.66435	4.62488	Ortholog(s) have calcium-independent phospholipase A2 activity, lysophosphatidic acid acyltransferase activity, sterol esterase activity, triglyceride lipase activity	#N/A	#N/A	1	0	0	0	0	0	0	0	0	0	0	0	0	0	0	0	0	0	0	0
AN2912	4.23816	3.65441	4.13121	Ortholog of A. niger CBS 513.88 : An02g12880, A. flavus NRRL 3357 : AFL2G_10901, A. niger ATCC 1015 : 37485-mRNA, N. fischeri NRRL 181 : NFIA_069420 and A. terreus NIH2624 : ATEG_01690	#N/A	#N/A	0	0	0	0	0	0	0	0	0	1	0	0	0	0	0	0	0	0	0	0
AN9108	4.12152	2.54535	5.71019	Has domain(s) with predicted heme binding activity	#N/A	#N/A	1	0	0	0	0	0	0	1	0	1	0	1	0	0	0	0	0	0	0	0
AN5596	4.10402	3.09967	3.1052	Has domain(s) with predicted role in transmembrane transport and integral to membrane localization	#N/A	#N/A	0	0	0	0	0	0	0	0	0	0	0	0	0	0	0	0	0	0	0	0
AN6680	3.99342	1.21118	1.76549	Putative G-protein coupled receptor	#N/A	#N/A	0	0	0	0	0	0	0	0	0	0	0	0	0	0	0	0	0	0	0	0
AN3121	3.98962	3.64007	2.93673	Ortholog of A. fumigatus Af293 : Afu3g12790, A. niger CBS 513.88 : An02g08810, A. flavus NRRL 3357 : AFL2G_03707, A. niger ATCC 1015 : 52344-mRNA and N. fischeri NRRL 181 : NFIA_064510	#N/A	#N/A	0	0	0	0	0	0	0	0	0	0	0	0	0	0	0	0	0	0	0	0
AN0050	3.98891	3.57782	4.11524	Putative picolinic acid decarboxylase with a predicted role in aromatic amino acid family biosynthesis	#N/A	#N/A	1	0	0	0	0	0	0	0	0	0	0	0	0	0	0	0	0	0	0	0
AN3037	3.97945	3.6688	4.29137	Has domain(s) with predicted cholinesterase activity	AN3037	#N/A	1	0	0	0	0	0	0	0	0	0	0	1	1	0	0	0	0	0	0	0
AN7092	3.94428	3.58311	4.19854	0	#N/A	#N/A	0	0	0	0	0	0	0	0	0	0	0	0	0	0	0	0	0	0	0	0
AN0195	3.91159	5.07377	5.89778	Ortholog of A. nidulans FGSC A4 : AN8020, A. fumigatus Af293 : Afu5g02380, A. niger CBS 513.88 : An03g04900, An02g10420 and A. oryzae RIB40 : AO090001000067, AO090102000350	#N/A	#N/A	0	0	0	0	0	0	0	0	0	0	0	0	0	0	0	0	0	0	0	0
AN4102	3.88029	2.59897	3.339	Putative beta-glucosidase; induced by carbon starvation-induced autophagy	AN4102	GH3	1	0	0	0	0	0	0	0	0	1	0	0	0	0	0	0	0	0	0	0
AN4906	3.86912	2.10226	2.68019	Has domain(s) with predicted electron carrier activity, flavin adenine dinucleotide binding, iron ion binding, oxidoreductase activity, role in oxidation-reduction process and integral to membrane localization	AN4906	#N/A	0	0	0	0	0	0	0	1	0	1	0	0	1	0	0	0	0	0	0	0
AN9007	3.85961	4.3235	4.56188	Putative cytochrome P450	AN9007	#N/A	1	0	0	0	0	0	0	0	0	0	0	1	0	0	0	0	0	0	0	0
AN8486	3.82311	3.44256	4.209	0	#N/A	#N/A	0	0	0	0	0	0	0	0	0	0	0	0	0	0	0	0	0	0	0	0
AN5490	3.7846	3.04912	3.59031	0	#N/A	#N/A	0	0	0	0	0	0	0	0	0	0	0	0	0	0	0	0	0	0	0	0
AN8644	3.75896	3.43423	3.19517	Ortholog of A. niger CBS 513.88 : An04g08240 and A. niger ATCC 1015 : 51452-mRNA	#N/A	#N/A	0	0	0	0	0	0	0	0	0	0	0	0	0	0	0	0	0	0	0	0
AN1414	3.73604	3.4093	3.47136	p53-like transcription factor that contains a Ndt80-like DNA-binding domain; transcriptional regulator of extracellular proteases; putative acid phosphatase with a predicted role in gluconic acid and gluconate metabolism	#N/A	#N/A	1	0	0	0	0	0	0	0	0	0	0	0	0	0	0	0	0	0	0	0
AN10700	3.71252	4.08231	3.77038	Ortholog of S. cerevisiae : YER010C, A. fumigatus Af293 : Afu4g10940, A. niger CBS 513.88 : An04g05730, A. oryzae RIB40 : AO090003001122 and A. flavus NRRL 3357 : AFL2G_01916	#N/A	#N/A	0	0	0	0	0	0	0	0	0	1	0	0	0	0	0	0	0	0	0	0
AN4019	3.69306	3.61413	3.94193	Has domain(s) with predicted role in transmembrane transport and integral to membrane localization	#N/A	#N/A	0	0	0	0	0	0	0	0	0	0	0	1	0	0	0	0	0	0	0	0
AN7635	3.66155	6.08199	5.8587	Transcript induced by exposure of A. nidulans to bafilomycin B1	#N/A	#N/A	0	0	0	0	0	0	0	0	0	0	0	0	0	0	0	0	0	0	0	0
AN7231	3.65439	2.15357	2.71871	Has domain(s) with predicted serine-type peptidase activity and role in proteolysis	AN7231	#N/A	0	0	0	0	0	0	1	1	0	0	0	0	0	0	0	0	0	0	0	0
AN3530	3.65148	2.28851	2.65456	0	#N/A	#N/A	0	0	0	0	0	0	0	0	0	0	0	0	0	0	0	0	0	0	0	0
AN5669	3.53886	3.41122	5.24326	Putative succinyl-CoA:3-ketoacid-coenzyme A transferase	#N/A	#N/A	1	1	0	0	0	0	0	0	0	0	0	0	0	0	0	0	0	0	0	0
AN3342	3.52944	4.41905	5.24731	Has domain(s) with predicted zinc ion binding activity	#N/A	#N/A	0	0	0	0	0	0	0	0	0	1	0	0	0	0	0	0	0	0	0	0
AN10078	3.52268	3.07141	3.37702	Ortholog(s) have ATPase activity, coupled to transmembrane movement of substances activity, role in fatty acid transport and integral to peroxisomal membrane localization	#N/A	#N/A	1	0	0	0	0	0	0	1	0	0	0	0	0	0	0	0	0	0	0	0
AN0367	3.50975	3.13797	3.76999	Putative integral membrane protein; transcript repressed by light in developmentally competent mycelia	AN0367	#N/A	0	0	0	0	0	0	0	0	0	1	0	0	0	0	0	0	0	0	0	0
AN6718	3.46305	4.0753	4.07485	Has domain(s) with predicted ATP binding, nucleoside-triphosphatase activity	#N/A	#N/A	0	0	0	0	0	0	0	0	0	0	0	0	0	0	0	0	0	0	0	0
AN2161	3.42202	2.95149	3.85159	Putative GNAT-type acetyltransferase	#N/A	#N/A	0	0	0	0	0	0	0	0	0	0	0	0	0	0	0	0	0	0	0	0
AN9397	3.39665	2.91334	3.17062	Putative basic leucine zipper (bZIP) transcription factor that regulates the unfolded protein response; hacA mRNA expression increased in the presence of farnesol	#N/A	#N/A	1	0	0	0	1	0	0	0	0	0	1	1	0	0	0	0	0	0	0	0
AN0370	3.37339	3.83592	3.97065	Has domain(s) with predicted catalytic activity and role in metabolic process	#N/A	#N/A	1	1	0	0	0	0	0	0	0	0	0	0	0	0	0	0	0	0	0	0
AN1895	3.36406	3.21589	5.7318	Maleyl-acetoacetate isomerase, enzyme involved in phenylalanine catabolism	#N/A	#N/A	1	0	0	0	0	0	0	0	0	0	0	1	0	0	0	0	0	0	0	0
AN12360	3.18294	4.02828	3.15609	Has domain(s) with predicted role in response to stress	#N/A	#N/A	0	0	0	0	0	0	0	0	0	1	0	0	0	0	0	0	0	0	0	0
AN3855	3.155	3.83279	3.24205	Has domain(s) with predicted nitronate monooxygenase activity and role in oxidation-reduction process	AN3855	#N/A	1	0	0	0	0	0	0	1	0	1	0	0	0	0	0	0	0	0	0	0
AN4353	3.11975	2.41675	2.99885	Has domain(s) with predicted 3-oxoacyl-[acyl-carrier-protein] synthase activity and role in fatty acid biosynthetic process	#N/A	#N/A	1	1	0	0	0	0	0	1	0	0	0	0	0	0	0	0	0	0	0	0
AN2547	3.06943	2.08572	1.19287	Putative polyketide synthase; required for emericellamide biosynthesis	#N/A	#N/A	1	0	0	0	0	0	0	0	0	0	0	1	0	0	0	0	0	0	0	0
AN4577	3.01649	4.02588	4.19	Putative kynurenine formamidase with a predicted role in aromatic amino acid biosynthesis; transcript induced under low nitrogen conditions	#N/A	#N/A	1	0	0	0	0	0	0	0	0	1	0	0	0	0	0	0	0	0	0	0
AN7304	3.00423	3.43246	3.9454	Ortholog(s) have coenzyme A transmembrane transporter activity, role in coenzyme A transport and mitochondrial inner membrane localization	#N/A	#N/A	1	0	0	0	0	0	0	0	0	0	0	0	0	0	0	0	0	0	0	0
AN3356	2.89423	3.00679	2.08532	Has domain(s) with predicted DNA binding, sequence-specific DNA binding transcription factor activity, zinc ion binding activity, role in regulation of transcription, DNA-dependent, transcription, DNA-dependent and nucleus localization	#N/A	#N/A	0	0	0	0	0	0	0	0	0	0	0	0	0	0	0	0	0	0	0	0
AN4408	2.83503	2.68903	2.24725	Ortholog of S. cerevisiae : YLR173W, A. fumigatus Af293 : Afu4g07200, A. niger CBS 513.88 : An04g01600, A. oryzae RIB40 : AO090023000855 and A. flavus NRRL 3357 : AFL2G_04666	#N/A	#N/A	0	0	0	0	0	0	0	0	0	1	0	0	0	0	0	0	0	0	0	0
AN10267	2.83193	2.50712	2.54907	Has domain(s) with predicted role in transmembrane transport and integral to membrane localization	#N/A	#N/A	0	0	0	0	0	0	0	0	0	0	0	0	0	0	0	0	0	0	0	0
AN1291	2.81745	3.55946	3.65954	Has domain(s) with predicted carbon-sulfur lyase activity and role in metabolic process	#N/A	#N/A	0	0	0	0	0	0	0	0	0	0	0	0	0	0	0	0	0	0	0	0
AN7190	2.80281	2.70378	2.745	Has domain(s) with predicted sequence-specific DNA binding transcription factor activity, zinc ion binding activity, role in regulation of transcription, DNA-dependent and nucleus localization	#N/A	#N/A	1	0	0	0	0	0	0	0	0	0	0	0	0	0	0	0	0	0	0	0
AN6050	2.73156	2.50895	2.04802	Ortholog of A. fumigatus Af293 : Afu2g09630, A. niger CBS 513.88 : An16g05640, A. oryzae RIB40 : AO090011000692, A. flavus NRRL 3357 : AFL2G_05428 and A. niger ATCC 1015 : 210419-mRNA	#N/A	#N/A	0	0	0	0	0	0	0	0	0	0	0	0	0	0	0	0	0	0	0	0
AN6295	2.72534	2.98392	2.93902	Has domain(s) with predicted role in regulation of transcription, DNA-dependent and nucleus localization	#N/A	#N/A	0	0	0	0	0	0	0	0	0	0	0	0	0	0	0	0	0	0	0	0
AN7270	2.69432	2.42862	2.51389	0	#N/A	#N/A	0	0	0	0	0	0	0	0	0	0	1	1	0	0	0	0	0	0	1	0
AN1432	2.67589	2.58016	3.57627	Ortholog(s) have cytoplasm, nucleus localization	#N/A	#N/A	0	0	0	0	0	0	0	0	0	0	0	0	0	0	0	0	0	0	0	0
AN8932	2.65993	2.66686	1.86097	TIM-barrel enzyme family protein; ortholog of A. fumigatus Afu1g10110	#N/A	#N/A	0	0	0	0	0	0	0	0	0	1	0	0	0	0	0	0	0	0	0	0
AN5917	2.64137	3.10992	2.11967	Ortholog(s) have alpha-glucoside:hydrogen symporter activity, maltose:hydrogen symporter activity, trehalose transmembrane transporter activity and role in disaccharide catabolic process, maltose transport, trehalose transport	#N/A	#N/A	1	0	0	0	0	0	0	0	0	1	0	0	0	0	0	0	0	0	0	0
AN1014	2.60554	2.29367	2.74936	Ortholog(s) have ATPase activity, coupled to transmembrane movement of substances activity, role in fatty acid transport and integral to peroxisomal membrane localization	#N/A	#N/A	1	0	0	0	0	0	0	1	0	0	0	0	0	0	0	0	0	0	0	0
AN10318	2.57045	2.66103	2.72272	Predicted glycosylphosphatidylinositol (GPI)-anchored protein	AN10318	#N/A	0	0	0	0	0	0	0	0	0	0	0	0	0	0	0	0	0	0	0	0
AN1640	2.55841	2.73014	1.6354	Ortholog of N. fischeri NRRL 181 : NFIA_028180	#N/A	#N/A	0	0	0	0	0	0	0	0	0	0	0	0	0	0	0	0	0	0	0	0
AN5414	2.52312	2.2416	2.31121	Has domain(s) with predicted transferase activity, transferring hexosyl groups activity, role in carbohydrate metabolic process and membrane localization	#N/A	#N/A	0	0	0	0	0	0	0	0	0	0	0	0	0	0	0	0	0	0	0	0
AN11796	2.52141	2.27125	2.42164	0	#N/A	#N/A	0	0	0	0	0	0	0	0	0	0	0	0	0	0	0	0	0	0	0	0
AN10016	2.48893	2.95792	2.15439	Ortholog of A. fumigatus Af293 : Afu5g11710, A. niger CBS 513.88 : An18g03020, A. oryzae RIB40 : AO090120000289, A. flavus NRRL 3357 : AFL2G_08296 and A. niger ATCC 1015 : 187714-mRNA	#N/A	#N/A	0	0	0	0	0	0	0	0	0	1	0	0	0	0	0	0	0	0	0	0
AN5690	2.4638	2.03754	1.59107	Has domain(s) with predicted copper ion binding, primary amine oxidase activity, quinone binding activity and role in amine metabolic process, oxidation-reduction process	#N/A	#N/A	1	0	0	0	0	0	0	1	0	0	0	0	0	0	0	0	0	0	0	0
AN3733	2.42035	2.4003	2.40061	Putative alpha-1,2 mannosidase with a predicted role in mannose polymer metabolism	#N/A	GH47	1	0	0	0	0	0	1	0	0	0	0	0	0	0	0	0	0	0	0	0
AN10448	2.40307	5.43178	4.46491	Tetratricopeptide repeat (TPR)-containing protein; usvB-dependent transcript induction in response to camptothecin	#N/A	#N/A	1	1	0	0	0	0	0	1	0	0	0	0	1	0	0	0	0	0	0	0
AN0096	2.39486	2.10547	2.75007	Has domain(s) with predicted DNA binding, sequence-specific DNA binding transcription factor activity, zinc ion binding activity, role in regulation of transcription, DNA-dependent, transcription, DNA-dependent and nucleus localization	#N/A	#N/A	0	0	0	0	1	0	0	0	0	0	0	0	0	0	0	0	0	0	0	0
AN11118	2.37928	2.33917	2.43241	0	#N/A	#N/A	0	0	0	0	0	0	0	0	0	0	0	0	0	0	0	0	0	0	0	0
AN10199	2.36288	2.25348	2.49453	0	#N/A	#N/A	0	0	0	0	0	0	0	0	0	0	0	0	0	0	0	0	0	0	0	0
AN1050	2.36242	2.82737	2.8127	Putative 3-ketoacyl-CoA thiolase with a predicted role in fatty acid metabolism; protein is mislocalized in a pexG mutant	#N/A	#N/A	1	1	0	0	0	0	0	0	0	0	0	0	0	0	0	0	0	0	0	0
AN3153	2.35519	2.79959	1.42486	Ortholog of A. fumigatus Af293 : Afu3g13850, A. niger CBS 513.88 : An02g09560, A. flavus NRRL 3357 : AFL2G_03650, N. fischeri NRRL 181 : NFIA_063410 and A. terreus NIH2624 : ATEG_04044	#N/A	#N/A	0	0	0	1	0	0	0	1	0	0	0	0	0	0	0	0	0	0	0	0
AN4800	2.33606	3.01372	2.30858	Ortholog of A. fumigatus Af293 : Afu3g06910, A. niger CBS 513.88 : An11g09440, A. oryzae RIB40 : AO090020000302, A. flavus NRRL 3357 : AFL2G_11000 and A. niger ATCC 1015 : 48103-mRNA	#N/A	#N/A	0	0	0	0	1	0	0	1	0	0	0	0	0	0	0	0	1	1	1	0
AN8481	2.32418	2.23432	2.44447	Putative chitinase; glycoside hydrolase family 18 (GH18) protein with a predicted role in chitin	AN8481	CBM18,GH18	1	0	0	0	0	0	0	1	0	0	0	1	1	0	0	0	0	0	0	0
AN2489	2.28706	1.62994	2.23114	Ortholog(s) have RNA polymerase II carboxy-terminal domain kinase activity, cyclin-dependent protein kinase activity	#N/A	#N/A	1	0	0	1	1	0	1	1	0	0	1	0	0	0	0	0	0	0	1	0
AN6909	2.28466	2.32737	2.75353	Putative bestrophin-like protein; similar to plasma membrane anion channels	#N/A	#N/A	0	0	0	0	0	0	0	0	0	0	0	0	0	0	0	0	0	0	0	0
AN11753	2.24443	2.44883	1.91854	Has domain(s) with predicted sequence-specific DNA binding transcription factor activity, zinc ion binding activity, role in regulation of transcription, DNA-dependent and nucleus localization	#N/A	#N/A	0	0	0	0	0	0	0	0	0	0	0	0	0	0	0	0	0	0	0	0
AN10364	2.23944	2.01321	1.34268	Ortholog of A. fumigatus Af293 : Afu3g09580, A. flavus NRRL 3357 : AFL2G_01214, A. niger ATCC 1015 : 126465-mRNA, N. fischeri NRRL 181 : NFIA_067710 and A. fumigatus A1163 : AFUB_039590	#N/A	#N/A	0	0	0	0	0	0	0	0	0	0	0	0	0	0	0	0	0	0	0	0
AN4690	2.23037	2.66133	3.26221	Alpha subunit of 3-methylcrotonyl-CoA carboxylase, involved in leucine degradation	#N/A	#N/A	1	0	0	0	0	0	0	1	0	0	0	0	0	0	0	0	0	0	0	0
AN8067	2.18751	2.15213	2.27777	Ortholog of A. fumigatus Af293 : Afu5g01840, A. niger CBS 513.88 : An16g01550, A. oryzae RIB40 : AO090003001340, A. niger ATCC 1015 : 41339-mRNA and N. fischeri NRRL 181 : NFIA_040270	#N/A	#N/A	0	0	0	0	0	0	0	0	0	1	0	0	0	0	0	0	0	0	0	0
AN9490	2.12845	2.82898	1.0294	Has domain(s) with predicted amino acid transmembrane transporter activity, role in amino acid transmembrane transport and membrane localization	#N/A	#N/A	1	0	0	0	0	0	0	0	0	0	0	0	0	0	0	0	0	0	0	0
AN1998	2.09956	1.08336	1.76339	Has domain(s) with predicted hydrolase activity and role in metabolic process	#N/A	#N/A	1	0	0	0	0	0	0	0	0	0	0	0	0	0	0	0	0	0	0	0
AN5012	2.09131	1.42664	1.67224	#N/A	#N/A	GH32	1	1	0	0	0	0	0	0	0	0	0	0	0	0	0	0	0	0	0	0
AN12033	2.07599	1.60301	2.97719	Has domain(s) with predicted catalytic activity	#N/A	#N/A	0	0	0	0	0	0	0	0	0	0	0	0	0	0	0	0	0	0	0	0
AN6858	2.04921	1.7248	2.33599	Has domain(s) with predicted sequence-specific DNA binding transcription factor activity, zinc ion binding activity, role in regulation of transcription, DNA-dependent and nucleus localization	#N/A	#N/A	0	0	0	0	0	0	0	0	0	1	0	0	0	0	0	0	0	0	0	0
AN1763	2.03435	2.15384	1.67828	Has domain(s) with predicted nucleotide binding, oxidoreductase activity and role in oxidation-reduction process	#N/A	#N/A	1	0	0	0	0	0	0	1	0	1	0	0	0	0	0	0	0	0	0	0
AN1276	2.02623	1.65234	1.15036	Has domain(s) with predicted substrate-specific transmembrane transporter activity, role in transmembrane transport and integral to membrane localization	AN1276	#N/A	0	0	0	0	0	0	0	0	0	0	0	0	0	0	0	0	1	1	0	0
AN4210	1.96459	2.13181	1.68656	Has domain(s) with predicted RNA polymerase II transcription cofactor activity, zinc ion binding activity, role in regulation of transcription from RNA polymerase II promoter and mediator complex localization	#N/A	#N/A	0	0	0	0	0	0	0	0	0	0	0	0	0	0	0	0	0	0	0	0
AN0299	1.95716	1.70821	1.40958	Putative chitinase; glycoside hydrolase family 18 (GH18) protein with a predicted role in chitin hydrolysis	#N/A	GH18	1	0	0	0	0	0	0	1	0	1	0	0	1	0	0	0	0	0	1	0
AN8812	1.94809	1.91824	3.32606	Has domain(s) with predicted ATP binding, ATPase activity, phosphatidylinositol phospholipase C activity and role in intracellular signal transduction, lipid metabolic process	#N/A	#N/A	1	0	0	0	0	0	0	1	0	0	0	0	1	0	0	0	0	0	0	0
AN5924	1.93129	2.33571	2.07277	Has domain(s) with predicted sequence-specific DNA binding transcription factor activity, zinc ion binding activity, role in regulation of transcription, DNA-dependent and nucleus localization	#N/A	#N/A	0	0	0	0	0	0	0	0	0	0	0	0	0	0	0	0	0	0	0	0
AN5007	1.878	2.07964	2.66382	Has domain(s) with predicted metal ion binding activity	#N/A	#N/A	1	0	0	0	0	0	1	1	0	0	0	0	0	0	0	0	0	0	0	0
AN2628	1.86895	1.96127	1.42467	Predicted mariner transposon-related ORF	#N/A	#N/A	0	0	0	0	0	0	0	0	0	0	0	0	0	0	0	0	0	0	0	0
AN1519	1.86552	1.77833	1.2564	Putative Argonaute protein involved in inverted repeat transgene (IRT)-induced RNA silencing	#N/A	#N/A	0	0	0	0	0	1	0	1	0	0	0	1	0	0	0	0	0	0	0	0
AN7298	1.83774	2.70142	1.86516	Protein of unknown function; induced by carbon starvation-induced autophagy	#N/A	#N/A	0	0	0	0	0	0	0	0	0	0	0	0	0	0	0	0	0	0	0	0
AN3048	1.82546	1.84441	1.47945	Predicted mariner transposon-related ORF	#N/A	#N/A	0	0	0	0	0	0	0	0	0	0	0	0	0	0	0	0	0	0	0	0
AN10538	1.79658	1.81086	1.70614	#N/A	#N/A	#N/A	0	0	0	0	0	0	0	0	0	0	0	0	0	0	0	0	0	0	0	0
AN3136	1.7643	1.87736	1.71779	Has domain(s) with predicted acid-amino acid ligase activity and role in post-translational protein modification	#N/A	#N/A	0	0	0	0	0	0	1	1	0	0	0	0	0	0	0	0	0	0	0	0
AN2529	1.75343	2.11896	1.69226	Has domain(s) with predicted catalytic activity and role in metabolic process	#N/A	#N/A	1	1	0	0	0	0	0	0	0	0	0	0	0	0	0	0	0	0	0	0
AN8827	1.7436	2.16691	1.76499	Ca2+/calmodulin-dependent protein kinase, involved in nuclear division; required for normal timing of NimX activation at G1/S transition	#N/A	#N/A	0	0	0	1	0	0	1	1	0	0	1	0	0	0	0	0	0	0	0	0
AN2108	1.74225	1.32432	1.88597	Ortholog of A. terreus NIH2624 : ATEG_05981	AN2108	#N/A	0	0	0	0	0	0	0	0	0	0	0	1	0	0	0	0	0	0	0	0
AN0574	1.73604	2.71216	2.45667	Has domain(s) with predicted nucleotide binding, oxidoreductase activity and role in oxidation-reduction process	#N/A	#N/A	1	0	0	0	0	0	0	0	0	0	0	0	0	0	0	0	0	0	0	0
AN2276	1.69384	1.93148	1.88599	Has domain(s) with predicted methyltransferase activity, sequence-specific DNA binding, sequence-specific DNA binding transcription factor activity, zinc ion binding activity	#N/A	#N/A	0	0	0	1	1	0	0	1	0	0	0	1	0	0	0	0	0	0	0	0
AN4291	1.68621	1.90647	1.50033	Predicted mariner transposon-related ORF	#N/A	#N/A	0	0	0	0	0	0	0	0	0	0	0	0	0	0	0	0	0	0	0	0
AN5692	1.67671	1.68529	1.3072	Ortholog(s) have role in peroxisome organization and integral to peroxisomal membrane localization	#N/A	#N/A	0	0	0	0	0	0	0	0	0	1	0	0	0	0	0	0	0	0	0	0
AN7188	1.66851	1.88536	1.21796	Has domain(s) with predicted role in transmembrane transport	#N/A	#N/A	1	0	0	0	0	0	0	0	0	0	0	0	0	0	0	0	0	0	1	0
AN8086	1.6485	1.40703	1.82088	Putative protein of unknown function; expression upregulated after exposure to farnesol	AN8086	#N/A	0	0	0	0	0	0	0	0	0	0	0	0	0	0	0	0	0	0	0	0
AN8498	1.62523	1.83818	1.23986	Has domain(s) with predicted peptidase activity	#N/A	#N/A	0	0	0	0	0	0	0	0	0	0	0	0	0	0	0	0	0	0	0	0
AN2216	1.61036	1.57276	1.49811	Ortholog of A. fumigatus Af293 : Afu5g07090, A. niger CBS 513.88 : An17g00310, A. oryzae RIB40 : AO090701000273, A. niger ATCC 1015 : 213941-mRNA and N. fischeri NRRL 181 : NFIA_080170	#N/A	#N/A	0	0	0	0	0	0	0	0	0	0	0	0	0	0	0	0	0	0	0	0
AN4268	1.60113	2.25392	1.46659	Has domain(s) with predicted nitronate monooxygenase activity and role in oxidation-reduction process	#N/A	#N/A	1	0	0	0	0	0	0	1	0	0	0	0	0	0	0	0	0	0	0	0
AN0828	1.57569	1.67581	1.30499	Putative amidase; expression upregulated after exposure to farnesol	#N/A	#N/A	1	0	0	0	0	0	0	0	0	0	0	0	0	0	0	0	0	0	0	0
AN2002	1.5728	2.20706	2.26881	Protein predicted to have a role in pheromone precursor processing	#N/A	#N/A	1	0	0	0	0	0	1	1	0	0	1	0	0	0	0	0	0	0	0	0
AN12348	1.55646	1.79979	1.3332	Ortholog of A. niger CBS 513.88 : An08g00240, A. flavus NRRL 3357 : AFL2G_01530, A. terreus NIH2624 : ATEG_08502 and A. clavatus NRRL 1 : ACLA_026690	#N/A	#N/A	0	0	0	0	0	0	0	0	0	1	0	0	0	0	0	0	0	0	0	0
AN1110	1.52842	1.70112	1.61829	Has domain(s) with predicted role in transmembrane transport and integral to membrane localization	#N/A	#N/A	0	0	0	0	0	0	0	0	0	0	0	0	0	0	0	0	0	0	0	0
AN4294	1.50799	1.47368	1.46917	Has domain(s) with predicted transferase activity and role in metabolic process	#N/A	#N/A	1	0	0	0	0	0	0	0	0	0	0	0	0	0	0	0	0	0	0	0
AN2001	1.46354	2.13991	1.8562	Ortholog of A. fumigatus Af293 : Afu4g10340, A. niger CBS 513.88 : An04g06640, A. oryzae RIB40 : AO090003001186, A. flavus NRRL 3357 : AFL2G_01860 and A. niger ATCC 1015 : 204687-mRNA	#N/A	#N/A	0	0	0	0	0	0	0	0	0	0	0	0	0	0	0	0	0	0	0	0
AN4537	1.45721	2.14129	1.55141	Has domain(s) with predicted Rab GTPase activator activity, role in regulation of Rab GTPase activity and intracellular localization	#N/A	#N/A	0	0	0	0	0	0	0	1	0	0	0	0	0	0	0	0	0	0	0	0
AN10214	1.45182	1.41712	2.6983	Has domain(s) with predicted catalytic activity, magnesium ion binding, thiamine pyrophosphate binding activity	#N/A	#N/A	1	1	0	0	0	0	0	1	0	1	0	0	0	0	0	0	0	0	0	0
AN5678	1.41309	1.67503	0.93991	Ortholog(s) have L-proline transmembrane transporter activity, polyamine transmembrane transporter activity and role in gamma-aminobutyric acid transport, polyamine transport	#N/A	#N/A	0	0	0	0	0	0	0	0	0	0	0	0	1	0	0	0	0	0	0	0
AN9064	1.38648	1.45283	1.46062	Xylitol dehydrogenase with a predicted role in amino acid or carbohydrate metabolism; putative D-xylulose reductase; transcriptionally induced by growth on xylose	#N/A	#N/A	1	0	0	0	0	0	0	1	0	0	0	0	0	0	0	0	0	0	0	0
AN4389	1.32309	1.34497	1.30323	Putative CMP glycosylase with a predicted role in nucleotide salvage pathways	#N/A	#N/A	0	0	0	1	0	0	0	1	0	0	0	1	0	0	0	0	0	0	0	0
AN8899	1.30948	1.82712	0.692011	Has domain(s) with predicted 1-aminocyclopropane-1-carboxylate deaminase activity, pyridoxal phosphate binding activity and role in amine catabolic process	#N/A	#N/A	1	0	0	0	0	0	0	0	0	0	0	0	0	0	0	0	0	0	0	0
AN1862	1.29049	1.54502	1.48716	Ortholog of A. fumigatus Af293 : Afu4g09790, A. niger CBS 513.88 : An04g07280, A. niger ATCC 1015 : 45270-mRNA, N. fischeri NRRL 181 : NFIA_106260 and A. clavatus NRRL 1 : ACLA_049030	#N/A	#N/A	0	0	0	0	0	0	0	0	0	0	0	0	0	0	0	0	0	0	0	0
AN10953	1.27228	1.3827	1.32845	Ortholog(s) have transcription coactivator activity, role in histone acetylation, transcription from RNA polymerase II promoter and Ada2/Gcn5/Ada3 transcription activator complex, SAGA complex, SLIK (SAGA-like) complex localization	#N/A	#N/A	0	0	0	1	1	0	1	0	1	0	0	0	0	0	0	0	0	0	0	0
AN2267	1.26032	1.46107	0.866795	Has domain(s) with predicted ubiquitin thiolesterase activity and role in ubiquitin-dependent protein catabolic process	#N/A	#N/A	0	0	0	0	0	0	0	0	0	0	0	0	0	0	0	0	0	0	0	0
AN4166	1.25267	1.00126	0.922348	Protein involved in carbon catabolite repression; contains five WD40 motifs; required to stabilize the debiquitinating enzyme, CreB, in carbon catabolite derepressing conditions	#N/A	#N/A	1	0	0	0	0	0	0	0	0	0	0	0	0	0	0	0	0	0	0	0
AN4709	1.24779	1.31791	1.21567	Putative phosphatidylinositol kinase with a predicted role in phospholipid metabolism; effector protein for SrgH/RabB	#N/A	#N/A	1	0	0	0	0	0	1	1	0	0	1	0	1	0	0	0	0	0	0	0
AN5798	1.21882	1.62666	1.12095	Subunit 3 of the COP9 signalosome; required for formation of cleistothecia	#N/A	#N/A	0	0	0	0	0	0	1	1	0	0	1	0	0	0	0	1	0	0	0	0
AN6293	1.1801	1.63206	1.4767	Protein with role in utilization of gluconeogenic carbon sources; contains a Zn(2)-Cys(6) DNA-binding motif; ortholog of S. cerevisiae Rds2p	#N/A	#N/A	0	0	0	0	1	0	0	0	0	0	0	0	1	0	0	0	0	0	0	0
AN4306	0.980428	1.68918	0.849965	Has domain(s) with predicted zinc ion binding activity	#N/A	#N/A	0	0	0	0	0	0	0	0	0	0	0	0	0	0	0	0	0	0	0	0
AN4314	0.933535	0.876172	1.41462	Ortholog of A. fumigatus Af293 : Afu4g06060, A. niger CBS 513.88 : An04g00300, A. oryzae RIB40 : AO090023000990, A. flavus NRRL 3357 : AFL2G_04794 and A. niger ATCC 1015 : 54665-mRNA	#N/A	#N/A	0	0	0	0	0	0	0	0	0	0	0	0	0	0	0	0	0	0	0	0
AN6270	0.89662	1.1017	0.711375	Ortholog of S. cerevisiae : MTC6, A. fumigatus Af293 : Afu2g12590, A. niger CBS 513.88 : An02g01520, A. flavus NRRL 3357 : AFL2G_06898 and A. niger ATCC 1015 : 46899-mRNA	#N/A	#N/A	0	0	0	0	0	0	0	0	0	0	0	0	0	0	0	0	0	0	0	0
AN7103	0.885102	0.824341	0.781904	Protein with homology to Cockayne's syndrome nucleotide excision repair protein; transcript upregulated in response to camptothecin	#N/A	#N/A	1	0	0	1	1	0	0	1	0	0	0	0	0	0	0	0	0	0	0	0
AN10866	0.516055	0.745465	0.936039	Has domain(s) with predicted ATP binding activity	#N/A	#N/A	0	0	0	0	0	0	0	0	0	0	0	0	0	0	0	0	0	0	0	0

## Sheet: schA+snfA
Genes significantly up regulated, in only the deltaschA and deltasnfA strains, post 24h growth on avicel
For each gene the MIPS, TargetP and CAZy were used to identfy the function and if a protein product was secreted or a carbohydrate-acting enzymes, respectively
							MIPS Funcat																				MIPS Funcat
Gene ID	WT	∆schA	∆snfA	AspGD description	TargetP	CAZy	1	2	4	10	11	12	14	16	18	20	30	32	34	36	38	40	41	42	43	47
AN0230	#N/A	4.96253	4.73727	Ortholog of N. fischeri NRRL 181 : NFIA_102580	AN0230	#N/A	0	0	0	0	0	0	0	0	0	1	0	0	0	0	0	0	0	0	0	0
AN0567	#N/A	4.01803	7.51347	Putative alcohol oxidase with a predicted role in glycerol metabolism	#N/A	#N/A	1	0	0	0	0	0	0	1	0	0	0	0	1	0	0	0	0	0	0	0
AN0879	#N/A	1.21355	0.744278	Ortholog of A. fumigatus Af293 : Afu1g15390, A. niger CBS 513.88 : An01g13680, A. oryzae RIB40 : AO090005001176, A. flavus NRRL 3357 : AFL2G_01112 and A. niger ATCC 1015 : 55240-mRNA	#N/A	#N/A	0	0	0	0	0	0	0	0	0	0	0	0	0	0	0	0	0	0	0	0
AN1017	#N/A	1.27054	1.25193	Putative mitogen-activated protein kinase (MAPK) involved in osmotic stress response; highly up-regulated under osmotic stress conditions; required for sexual development and sporulation	#N/A	#N/A	1	1	0	1	1	0	1	1	0	0	1	1	1	0	0	0	0	0	0	0
AN10259	#N/A	3.62121	3.55237	Putative cytochrome P450	#N/A	#N/A	1	0	0	0	0	0	0	0	0	0	0	1	0	0	0	0	0	0	0	0
AN10756	#N/A	1.32655	1.18667	Has domain(s) with predicted binding activity, role in signal transduction and intracellular localization	#N/A	#N/A	1	0	0	0	0	0	0	1	0	1	0	0	0	0	0	0	0	0	0	0
AN10982	#N/A	3.26924	1.59211	Putative P-type ATPase sodium pump	#N/A	#N/A	0	0	0	0	0	0	0	0	0	0	0	1	1	0	0	0	0	0	0	0
AN11164	#N/A	1.57872	1.12373	Ortholog of A. fumigatus Af293 : Afu7g02110, A. oryzae RIB40 : AO090038000589, A. flavus NRRL 3357 : AFL2G_07915, N. fischeri NRRL 181 : NFIA_114840 and A. terreus NIH2624 : ATEG_01845	#N/A	#N/A	1	1	0	0	0	0	1	1	1	0	1	0	0	0	0	0	0	0	0	0
AN12307	#N/A	3.12836	4.15778	Ortholog of A. nidulans FGSC A4 : AN4261, A. fumigatus Af293 : Afu5g13200, Afu7g03960, A. oryzae RIB40 : AO090026000818, A. flavus NRRL 3357 : AFL2G_05891, AFL2G_06500 and A. niger ATCC 1015 : 44684-mRNA	#N/A	#N/A	0	0	0	0	0	0	0	0	0	0	0	0	0	0	0	0	0	0	0	0
AN1339	#N/A	0.826002	0.269617	Putative HECT ubiquitin ligase	#N/A	#N/A	0	0	0	1	0	0	1	1	0	0	1	1	0	0	0	0	0	0	1	0
AN1425	#N/A	1.92326	2.58703	Putative transcription factor containing a Zn2-Cys6 binuclear cluster domain; required for transcriptional activation of genes involved in utilization of short-chain fatty acids; highly conserved in filamentous ascomycetes	#N/A	#N/A	0	0	0	0	1	0	0	0	0	0	0	0	0	0	0	0	0	0	0	0
AN1458	#N/A	0.635676	0.356803	Ortholog of A. fumigatus Af293 : Afu8g04490, A. niger CBS 513.88 : An16g08500, A. oryzae RIB40 : AO090023000337, A. flavus NRRL 3357 : AFL2G_04189 and A. niger ATCC 1015 : 45504-mRNA	#N/A	#N/A	0	0	0	0	0	0	0	0	0	0	0	0	0	0	0	0	0	0	0	0
AN1518	#N/A	0.802341	0.573163	Has domain(s) with predicted DNA binding, sequence-specific DNA binding transcription factor activity, zinc ion binding activity, role in regulation of transcription, DNA-dependent, transcription, DNA-dependent and nucleus localization	#N/A	#N/A	1	1	0	0	1	0	0	0	0	0	0	0	0	0	0	0	0	0	0	0
AN1806	#N/A	0.616228	1.58521	Has domain(s) with predicted catalytic activity and role in nucleoside metabolic process	#N/A	#N/A	0	0	0	0	0	0	0	0	0	0	0	0	0	0	0	0	0	0	0	0
AN1891	#N/A	2.67297	2.56839	Putative asparaginase with a predicted role in asparagine metabolism	#N/A	#N/A	1	0	0	0	0	0	0	0	0	0	0	0	0	0	0	0	0	0	0	0
AN1896	#N/A	2.03244	3.96806	Fumarylacetoacetate hydrolase, catalyzes the last step in the phenylalanine catabolic pathway; intracellular; protein abundance decreased by menadione stress; mutation in human ortholog causes type I hereditary tyrosinaemia	#N/A	#N/A	1	0	0	0	0	0	0	1	0	0	0	0	0	0	0	0	0	0	0	0
AN1952	#N/A	3.11791	4.23855	Ortholog of A. fumigatus Af293 : Afu4g13380, A. niger CBS 513.88 : An01g09090, A. flavus NRRL 3357 : AFL2G_10428, A. niger ATCC 1015 : 172439-mRNA and N. fischeri NRRL 181 : NFIA_102970	#N/A	#N/A	0	0	0	0	0	0	0	0	0	0	0	0	0	0	0	0	0	0	0	0
AN1972	#N/A	1.81592	1.92459	Has domain(s) with predicted oxidoreductase activity and role in oxidation-reduction process	#N/A	#N/A	0	0	0	0	0	0	0	0	0	0	0	0	0	0	0	0	0	0	0	0
AN2184	#N/A	1.24508	0.401477	Has domain(s) with predicted zinc ion binding activity	#N/A	#N/A	0	0	0	0	0	0	0	0	0	0	0	0	0	0	0	0	0	0	0	0
AN2265	#N/A	0.635913	0.436636	Putative serine/threonine protein kinase; expression upregulated after exposure to farnesol	#N/A	#N/A	1	0	0	0	0	0	1	0	0	0	1	0	0	0	0	0	0	0	0	0
AN3140	#N/A	0.943708	1.17442	Ortholog of A. niger CBS 513.88 : An02g08990, A. oryzae RIB40 : AO090012000820, A. flavus NRRL 3357 : AFL2G_03686, A. niger ATCC 1015 : 173033-mRNA and N. fischeri NRRL 181 : NFIA_064240	#N/A	#N/A	0	0	0	0	0	0	0	0	0	0	0	0	0	0	0	0	0	0	0	0
AN4008	#N/A	3.95281	4.73198	Has domain(s) with predicted O-methyltransferase activity	#N/A	#N/A	1	0	0	0	0	0	0	0	0	0	0	1	0	0	0	0	0	0	0	0
AN4037	#N/A	1.51628	0.499831	Ortholog of A. niger CBS 513.88 : An01g02850, A. flavus NRRL 3357 : AFL2G_02077, A. niger ATCC 1015 : 46769-mRNA, N. fischeri NRRL 181 : NFIA_020710 and A. terreus NIH2624 : ATEG_03812	#N/A	#N/A	0	0	0	0	0	0	0	0	0	1	0	0	0	0	0	0	0	0	0	0
AN4095	#N/A	1.23548	1.05334	Ortholog of A. fumigatus Af293 : Afu1g05730, A. niger CBS 513.88 : An18g03490, A. oryzae RIB40 : AO090009000361, A. flavus NRRL 3357 : AFL2G_10318 and A. niger ATCC 1015 : 202429-mRNA	AN4095	#N/A	0	0	0	0	0	0	0	1	0	0	1	0	0	0	0	0	0	0	0	0
AN4151	#N/A	1.58848	1.05877	Has domain(s) with predicted NADP binding, flavin adenine dinucleotide binding, flavin-containing monooxygenase activity and role in oxidation-reduction process	#N/A	#N/A	1	0	0	0	0	0	0	0	0	0	0	1	0	0	0	0	0	0	0	0
AN4189	#N/A	1.12281	0.913736	Putative mitogen-activated protein kinase kinase (MAPKK)	#N/A	#N/A	1	0	0	1	0	0	1	1	0	0	1	1	0	0	0	1	0	0	1	0
AN4341	#N/A	0.981943	0.642052	Ortholog of A. fumigatus Af293 : Afu4g06330, A. niger CBS 513.88 : An04g00660, A. oryzae RIB40 : AO090023000957, A. flavus NRRL 3357 : AFL2G_04768 and A. niger ATCC 1015 : 44318-mRNA	#N/A	#N/A	0	0	0	0	0	0	0	0	0	1	0	0	0	0	0	0	0	0	0	0
AN4826	#N/A	2.41144	1.435	Has domain(s) with predicted role in transmembrane transport and integral to membrane localization	#N/A	#N/A	0	0	0	0	0	0	0	0	0	0	0	0	0	0	0	0	0	0	0	0
AN4970	#N/A	1.15058	0.824961	0	AN4970	#N/A	0	0	0	0	0	0	0	0	0	0	0	0	0	0	0	0	0	0	0	0
AN5046	#N/A	5.63268	5.6914	Anisin-1; secreted defensin-like peptide with a predicted role in defense response; high homology to the mosquito defensin AaDefA1	AN5046	#N/A	0	0	0	0	0	0	0	0	0	0	0	0	0	0	0	0	0	0	0	0
AN6055	#N/A	0.483863	0.774812	Ortholog(s) have biotin-[acetyl-CoA-carboxylase] ligase activity, biotin-[pyruvate-carboxylase] ligase activity, role in protein biotinylation and cytoplasm, nucleus localization	#N/A	#N/A	1	0	0	0	1	0	1	1	0	1	0	0	0	0	0	0	0	0	0	0
AN6394	#N/A	1.21409	1.67893	Putative acyl-coA dehydrogenase	#N/A	#N/A	1	1	0	0	0	0	0	1	0	0	0	0	0	0	0	0	0	0	0	0
AN6548	#N/A	1.38612	0.643466	Ortholog(s) have role in response to purine-containing compound and cytoplasm, nucleus localization	#N/A	#N/A	1	0	0	0	0	0	0	0	0	0	0	0	0	0	0	0	0	0	0	0
AN6586	#N/A	0.823139	0.756575	Ortholog of A. fumigatus Af293 : Afu6g04320, A. niger CBS 513.88 : An15g01170, A. flavus NRRL 3357 : AFL2G_05766, N. fischeri NRRL 181 : NFIA_050850 and A. clavatus NRRL 1 : ACLA_096280	#N/A	#N/A	0	0	0	0	0	0	0	0	0	0	0	0	0	0	0	0	0	0	0	0
AN6620	#N/A	1.64312	2.61305	Has domain(s) with predicted hydrolase activity, hydrolyzing O-glycosyl compounds activity and role in carbohydrate metabolic process	#N/A	GH16	1	0	0	0	0	0	0	0	0	0	0	0	0	0	0	0	0	0	0	0
AN6701	#N/A	1.615	0.401703	Ortholog of A. niger CBS 513.88 : An07g02600, A. oryzae RIB40 : AO090005000427, A. flavus NRRL 3357 : AFL2G_00416, N. fischeri NRRL 181 : NFIA_026900 and A. terreus NIH2624 : ATEG_06372	#N/A	#N/A	0	0	0	0	0	0	0	0	0	0	0	0	0	0	0	0	0	0	0	0
AN6798	#N/A	0.973662	0.8298	Has domain(s) with predicted catalytic activity and role in metabolic process	#N/A	#N/A	1	0	0	0	0	0	0	0	0	0	0	0	0	0	0	0	0	0	0	0
AN6840	#N/A	0.931619	0.834977	Putative hydroxyacylglutathione hydrolase with a predicted role in the methylglyoxal bypass	#N/A	#N/A	1	0	0	0	0	0	0	1	0	0	0	0	0	0	0	0	0	0	0	0
AN6926	#N/A	2.03204	0.872657	Has domain(s) with predicted substrate-specific transmembrane transporter activity, role in transmembrane transport and integral to membrane localization	#N/A	#N/A	0	0	0	0	0	0	0	0	0	0	0	0	0	0	0	0	0	0	0	0
AN3707	#N/A	0.548492	0.549471	Has domain(s) with predicted hydrolase activity, acting on carbon-nitrogen (but not peptide) bonds, in linear amidines activity and role in metabolic process	#N/A	#N/A	1	0	0	0	0	0	0	0	0	0	0	0	0	0	0	0	0	0	0	0
AN7111	#N/A	0.954421	1.03086	Peroxisomal multifunctional enzyme involved in fatty acid beta-oxidation; required for growth on very long-chain fatty acids; transcription is induced by fatty acids	#N/A	#N/A	1	1	0	0	0	0	0	0	0	0	0	0	0	0	0	0	0	0	0	0
AN7325	#N/A	0.372351	0.430437	Has domain(s) with predicted DNA binding, DNA-directed DNA polymerase activity, nucleotide binding activity and role in DNA replication	#N/A	#N/A	0	0	0	1	0	0	0	1	0	1	0	1	0	0	0	0	0	0	0	0
AN7388	#N/A	2.08941	3.98664	Putative catalase-peroxidase with a predicted role in gluconic acid and gluconate metabolism; protein also identified as laccase II which is expressed during sexual development	#N/A	#N/A	1	0	0	0	0	0	0	0	0	0	0	1	0	0	0	0	0	0	0	0
AN8311	#N/A	2.75483	0.473525	Ortholog of A. nidulans FGSC A4 : AN4144, AN2338, A. fumigatus Af293 : Afu4g07950, Afu5g10240, Afu6g00560 and A. niger CBS 513.88 : An06g00470, An11g07840	#N/A	#N/A	0	0	0	0	0	0	0	0	0	0	0	0	0	0	0	0	0	0	0	0
AN8505	#N/A	2.35508	3.3506	Ortholog of A. fumigatus A1163 : AFUB_075260 and A. niger ATCC 1015 : 199457-mRNA	AN8505	#N/A	0	0	0	1	1	0	0	1	0	1	1	0	0	0	0	0	0	0	0	0
AN8814	#N/A	3.51946	5.04517	Has domain(s) with predicted role in transmembrane transport and integral to membrane localization	#N/A	#N/A	0	0	0	0	0	0	0	0	0	0	0	0	0	0	0	0	0	0	0	0
AN8841	#N/A	0.696306	0.733164	Ortholog of A. fumigatus Af293 : Afu5g05850, A. niger CBS 513.88 : An17g02070, A. oryzae RIB40 : AO090009000680, A. niger ATCC 1015 : 57296-mRNA and N. fischeri NRRL 181 : NFIA_037280	#N/A	#N/A	0	0	0	0	1	0	0	1	0	0	0	0	0	0	0	0	0	0	0	0

## Sheet: schA only
Genes significantly up regulated, in only the deltaschA strain, post 24h growth on avicel
For each gene the MIPS, TargetP and CAZy were used to identfy the function and if a protein product was secreted or a carbohydrate-acting enzymes, respectively
							MIPS Funcat																				MIPS Funcat
Gene ID	WT	∆schA	∆snfA	AspGD description	TargetP	CAZy	1	2	4	10	11	12	14	16	18	20	30	32	34	36	38	40	41	42	43	47
AN0090	#N/A	0.868545	#N/A	Ortholog of A. fumigatus Af293 : Afu5g12120, A. niger CBS 513.88 : An18g02220, A. flavus NRRL 3357 : AFL2G_08336, A. niger ATCC 1015 : 127828-mRNA and N. fischeri NRRL 181 : NFIA_075170	#N/A	#N/A	0	0	0	0	0	0	0	0	0	1	0	0	0	0	0	0	0	0	0	0
AN0165	#N/A	0.727727	#N/A	Ortholog(s) have role in Golgi to vacuole transport	#N/A	#N/A	0	0	0	0	0	0	1	1	0	1	0	0	0	0	0	0	0	0	0	0
AN0178	#N/A	0.838476	#N/A	0	AN0178	#N/A	0	0	0	0	0	0	0	0	0	0	1	1	0	0	0	0	0	0	1	0
AN0193	#N/A	0.437937	#N/A	Has domain(s) with predicted hydrolase activity	#N/A	#N/A	1	0	0	0	0	0	0	0	0	0	0	0	0	0	0	0	0	0	0	0
AN0256	#N/A	0.840335	#N/A	Predicted calpain-like cysteine protease involved in a signaling pathway that activates PacC transcription factor in response to alkaline ambient pH	#N/A	#N/A	0	0	0	0	0	0	1	1	0	1	1	0	1	0	0	0	0	0	0	0
AN0257	#N/A	1.02918	#N/A	Putative peroxisomal ATP carrier protein with a predicted role in fatty acid beta-oxidation	#N/A	#N/A	1	1	0	0	0	0	0	0	0	0	0	0	0	0	0	0	0	0	0	0
AN0292	#N/A	0.208069	#N/A	Has domain(s) with predicted role in regulation of transcription, DNA-dependent and nucleus localization	#N/A	#N/A	0	0	0	1	1	0	1	1	0	0	0	0	0	0	0	0	0	0	0	0
AN0437	#N/A	2.1261	#N/A	0	#N/A	#N/A	0	0	0	0	0	0	0	0	0	1	0	0	0	0	0	0	0	0	0	0
AN0469	#N/A	0.645522	#N/A	Has domain(s) with predicted transporter activity, role in sodium ion transport, transmembrane transport and membrane localization	#N/A	#N/A	1	0	0	0	0	0	0	0	0	1	0	0	1	0	0	0	0	0	0	0
AN0471	#N/A	1.31684	#N/A	Putative vacuolar H+/Ca2+ exchanger	#N/A	#N/A	0	0	0	0	0	0	0	0	0	0	0	0	1	0	0	0	0	0	0	0
AN0518	#N/A	1.13157	#N/A	Ortholog of A. nidulans FGSC A4 : AN6482, A. fumigatus Af293 : Afu1g15540, A. niger ATCC 1015 : 135685-mRNA and N. fischeri NRRL 181 : NFIA_009780	#N/A	#N/A	0	0	0	0	0	0	0	0	0	1	0	0	0	0	0	0	0	0	0	0
AN0606	#N/A	3.78864	#N/A	Putative cytochrome P450	AN0606	#N/A	1	0	0	0	0	0	0	0	0	0	0	1	0	0	0	0	0	0	0	0
AN0618	#N/A	1.18051	#N/A	Has domain(s) with predicted nucleotide binding, oxidoreductase activity and role in oxidation-reduction process	#N/A	#N/A	1	0	0	0	0	0	0	1	0	0	0	0	0	0	0	0	0	0	0	0
AN0620	#N/A	1.45048	#N/A	0	#N/A	#N/A	0	0	0	0	0	0	0	0	0	0	0	0	0	0	0	0	0	0	0	0
AN0636	#N/A	1.57669	#N/A	Ortholog(s) have acetylglucosaminyltransferase activity	#N/A	GT4	1	0	0	0	0	0	1	1	0	0	0	0	0	0	0	0	0	0	0	0
AN0678	#N/A	1.15709	#N/A	Ortholog of A. oryzae RIB40 : AO090012000538, N. fischeri NRRL 181 : NFIA_012100, A. terreus NIH2624 : ATEG_00543 and A. clavatus NRRL 1 : ACLA_022020	#N/A	#N/A	0	0	0	0	0	0	0	0	0	0	0	0	0	0	0	0	0	0	0	0
AN0754	#N/A	1.41505	#N/A	Ortholog of A. fumigatus Af293 : Afu1g14150, A. niger CBS 513.88 : An01g11990, A. oryzae RIB40 : AO090012000447, A. flavus NRRL 3357 : AFL2G_03354 and A. niger ATCC 1015 : 35601-mRNA	#N/A	#N/A	0	0	0	0	0	0	0	0	0	0	0	0	0	0	0	0	0	0	0	0
AN0779	#N/A	1.7167	#N/A	Putative glucan 1,3-beta-glucosidase with a predicted role in glucan metabolism	AN0779	GH55	1	0	0	0	0	0	0	0	0	0	0	1	0	0	0	0	0	0	0	0
AN0782	#N/A	0.657286	#N/A	Has domain(s) with predicted metal ion transmembrane transporter activity, role in metal ion transport, transmembrane transport and membrane localization	#N/A	#N/A	0	0	0	1	0	0	0	1	0	0	0	1	1	0	0	1	0	0	0	0
AN0866	#N/A	0.942879	#N/A	Has domain(s) with predicted ATP binding activity	#N/A	#N/A	0	0	0	0	0	0	1	1	0	0	0	1	0	0	0	0	0	0	0	0
AN0869	#N/A	1.96242	#N/A	Ortholog of A. fumigatus Af293 : Afu1g15160, A. oryzae RIB40 : AO090005001195, N. fischeri NRRL 181 : NFIA_010250, A. clavatus NRRL 1 : ACLA_020080 and A. fumigatus A1163 : AFUB_014710	#N/A	#N/A	0	0	0	0	0	0	0	0	0	0	0	0	0	0	0	0	0	0	0	0
AN0940	#N/A	1.82471	#N/A	Putative hydrophobin	AN0940	#N/A	0	0	0	0	0	0	0	0	0	0	0	0	0	0	0	0	0	0	0	0
AN0973	#N/A	2.25124	#N/A	C2H2 zinc finger transcription factor, fphA- and lreB-dependent light induced regulator of conidiophore development; locus has 2 overlapping transcriptional units called brlA alpha and brlA beta; see 5' brlA micro-ORF, AN0974	#N/A	#N/A	1	0	0	0	1	0	0	0	0	0	0	0	0	0	0	0	0	0	0	0
AN0975	#N/A	0.457422	#N/A	Predicted DDE1 transposon-related ORF	#N/A	#N/A	0	0	0	0	0	0	0	0	0	1	0	0	0	0	0	0	0	0	0	0
AN0993	#N/A	0.463872	#N/A	Has domain(s) with predicted role in transmembrane transport and integral to membrane localization	#N/A	#N/A	0	0	0	0	0	0	0	0	0	0	0	0	0	0	0	0	0	0	0	0
AN10006	#N/A	0.691475	#N/A	Has domain(s) with predicted zinc ion binding activity	#N/A	#N/A	0	0	0	0	0	0	0	0	0	0	0	0	0	0	0	0	0	0	0	0
AN10045	#N/A	1.12944	#N/A	Has domain(s) with predicted nucleic acid binding activity	#N/A	#N/A	0	0	0	0	0	0	0	0	0	0	0	0	0	0	0	0	0	0	0	0
AN10048	#N/A	1.17081	#N/A	0	#N/A	#N/A	0	0	0	0	0	0	0	0	0	0	0	0	0	0	0	0	0	0	0	0
AN10060	#N/A	1.74007	#N/A	Putative alpha-amylase; glycogen debranching enzyme	#N/A	#N/A	1	1	0	0	0	0	0	0	0	0	0	0	0	0	0	0	0	0	0	0
AN10126	#N/A	3.41377	#N/A	Ortholog(s) have cytoplasm, nucleus localization	#N/A	#N/A	0	0	0	0	0	0	0	0	0	0	0	0	0	0	0	0	0	0	0	0
AN1016	#N/A	1.09006	#N/A	Alpha subunit of a heterotrimeric G protein composed of GanB, SfaD and GpgA that controls conidial germination via cAMP/PKA pathway in response to carbon source availability; negatively regulates asexual development; regulated by RgsA	#N/A	#N/A	0	0	0	0	0	0	0	1	0	0	1	0	1	0	0	1	0	0	1	0
AN10160	#N/A	2.66645	#N/A	Ortholog of A. nidulans FGSC A4 : AN2370, AN0323, A. fumigatus Af293 : Afu1g02440, Afu4g02760, A. niger CBS 513.88 : An01g05750, An12g09350, An13g03290 and A. oryzae RIB40 : AO090020000719, AO090005000852	#N/A	#N/A	0	0	0	0	0	0	0	0	0	0	0	0	0	0	0	0	0	0	0	0
AN10265	#N/A	0.96831	#N/A	Ortholog(s) have alpha-1,6-mannosyltransferase activity, role in protein N-linked glycosylation and alpha-1,6-mannosyltransferase complex localization	#N/A	#N/A	1	0	0	1	0	0	1	0	0	0	0	0	0	0	0	0	0	0	1	0
AN10302	#N/A	1.2302	#N/A	Has domain(s) with predicted binding activity	#N/A	#N/A	0	0	0	0	0	0	0	0	0	0	0	0	0	0	0	0	0	0	0	0
AN10362	#N/A	1.29761	#N/A	RNA polymerase II, fourth largest subunit; expression reduced after exposure to farnesol	#N/A	#N/A	0	0	0	0	1	0	0	1	0	1	0	1	0	0	0	0	0	0	0	0
AN10377	#N/A	0.827493	#N/A	Ortholog(s) have plasma membrane enriched fraction localization	#N/A	#N/A	0	0	0	0	0	0	0	0	0	0	0	0	0	0	0	0	0	0	0	0
AN10403	#N/A	3.02249	#N/A	0	#N/A	#N/A	0	0	0	0	0	0	0	0	0	1	0	0	0	0	0	0	0	0	0	0
AN10410	#N/A	1.02635	#N/A	Has domain(s) with predicted role in transmembrane transport and integral to membrane localization	#N/A	#N/A	0	0	0	0	0	0	0	0	0	0	0	0	0	0	0	0	0	0	0	0
AN10431	#N/A	6.72797	#N/A	Protein of unknown function; transcript is induced by nitrate; predicted NirA binding site in promoter	#N/A	#N/A	0	0	0	0	0	0	0	0	0	0	0	0	0	0	0	0	0	0	0	0
AN10434	#N/A	0.491207	#N/A	Has domain(s) with predicted intracellular localization	#N/A	#N/A	0	0	0	1	1	0	0	0	0	0	0	0	0	0	1	0	0	0	0	0
AN10454	#N/A	1.11406	#N/A	Ortholog of A. fumigatus Af293 : Afu6g12650, A. niger CBS 513.88 : An06g01860, A. oryzae RIB40 : AO090003000382, N. fischeri NRRL 181 : NFIA_058610 and A. terreus NIH2624 : ATEG_03302	#N/A	#N/A	0	0	0	0	0	0	0	0	0	0	0	0	0	0	0	0	0	0	0	0
AN10523	#N/A	1.11013	#N/A	Ortholog of A. fumigatus Af293 : Afu1g06360, A. niger CBS 513.88 : An18g04880, A. oryzae RIB40 : AO090001000411, A. niger ATCC 1015 : 187914-mRNA and N. fischeri NRRL 181 : NFIA_018350	#N/A	#N/A	0	0	0	0	0	0	0	0	0	0	0	0	0	0	0	0	0	0	0	0
AN10556	#N/A	0.431696	#N/A	Has domain(s) with predicted ubiquitin-ubiquitin ligase activity, role in protein ubiquitination, ubiquitin-dependent protein catabolic process and ubiquitin ligase complex localization	AN10556	#N/A	0	0	0	0	0	0	1	1	0	1	0	1	1	0	0	1	0	0	0	0
AN10573	#N/A	5.36324	#N/A	Putative cytochrome P450	AN10573	#N/A	1	0	0	0	0	0	0	0	0	1	0	1	0	0	0	0	0	0	0	0
AN1059	#N/A	1.14056	#N/A	Carnitine acetyltransferase, required for utilization of acetate as carbon source; transcriptional induction by acetate is mediated by FacB; carbon catabolite repression is mediated by CreA; predicted role in the carnitine shuttle	#N/A	#N/A	1	0	0	0	0	0	0	0	0	0	0	0	0	0	0	0	0	0	0	0
AN10677	#N/A	0.484907	#N/A	Has domain(s) with predicted ATP binding, DNA binding, helicase activity	#N/A	#N/A	0	0	0	1	1	0	0	1	AN10677	0	0	1	0	0	0	0	1	1	0	0
AN10696	#N/A	0.91847	#N/A	Ortholog of A. flavus NRRL 3357 : AFL2G_01991, N. fischeri NRRL 181 : NFIA_104470, A. terreus NIH2624 : ATEG_03894, A. clavatus NRRL 1 : ACLA_050800 and A. fumigatus A1163 : AFUB_068760	#N/A	#N/A	0	0	0	0	0	0	0	0	0	0	0	0	0	0	0	0	0	0	0	0
AN10714	#N/A	3.9786	#N/A	Ortholog of A. fumigatus Af293 : Afu1g06650, A. oryzae RIB40 : AO090001000464, A. flavus NRRL 3357 : AFL2G_09110, N. fischeri NRRL 181 : NFIA_018040 and A. clavatus NRRL 1 : ACLA_027920	#N/A	#N/A	0	0	0	0	0	0	0	0	0	0	0	0	0	0	0	1	0	0	1	0
AN10732	#N/A	1.7465	#N/A	Has domain(s) with predicted phosphatidylinositol binding activity and role in cell communication	#N/A	#N/A	0	0	0	0	0	0	0	0	0	0	0	0	0	0	0	0	0	0	0	0
AN10763	#N/A	1.49922	#N/A	Putative histone acetyltransferase complex component with a role in nucleosome positioning	#N/A	#N/A	0	0	0	1	1	0	1	1	AN10763	0	0	0	0	0	0	0	0	0	0	0
AN10764	#N/A	2.87731	#N/A	Has domain(s) with predicted catalytic activity and role in metabolic process	#N/A	#N/A	1	1	0	0	0	0	0	0	0	0	0	0	0	0	0	0	0	0	0	0
AN10799	#N/A	1.3023	#N/A	Ortholog of A. fumigatus Af293 : Afu2g13480, A. niger CBS 513.88 : An02g02390, A. oryzae RIB40 : AO090026000326, A. flavus NRRL 3357 : AFL2G_06933 and A. niger ATCC 1015 : 36749-mRNA	#N/A	#N/A	0	0	0	0	0	0	0	0	0	0	0	0	0	0	0	0	0	0	0	0
AN10800	#N/A	1.05657	#N/A	Ortholog(s) have pyruvate dehydrogenase (acetyl-transferring) kinase activity, role in carbon utilization, peptidyl-serine phosphorylation and mitochondrion localization	#N/A	#N/A	1	0	0	0	0	0	1	0	0	1	0	0	0	0	0	0	0	0	0	0
AN10863	#N/A	0.641334	#N/A	Has domain(s) with predicted nucleotide binding, oxidoreductase activity, acting on the CH-NH2 group of donors, oxygen as acceptor activity and role in oxidation-reduction process	#N/A	#N/A	1	0	0	0	0	0	0	1	0	0	0	0	0	0	0	0	0	0	0	0
AN10864	#N/A	2.58824	#N/A	Has domain(s) with predicted protein tyrosine phosphatase activity and role in dephosphorylation	#N/A	#N/A	0	0	0	0	0	0	1	0	0	0	0	0	0	0	0	0	0	0	0	0
AN10886	#N/A	0.676524	#N/A	Ortholog of A. nidulans FGSC A4 : AN6413, AN8328, AN1540, AN9266, AN7232, AN7406 and A. fumigatus Af293 : Afu1g11380, Afu4g00600, Afu6g13800, Afu8g05510	#N/A	#N/A	0	0	0	0	0	0	0	0	0	0	1	1	0	0	0	0	0	0	1	0
AN1090	#N/A	1.48585	#N/A	Ortholog of A. fumigatus Af293 : Afu1g12010, A. oryzae RIB40 : AO090001000352, A. flavus NRRL 3357 : AFL2G_07573, A. niger ATCC 1015 : 47560-mRNA and N. fischeri NRRL 181 : NFIA_013520	#N/A	#N/A	0	0	0	0	0	0	0	0	0	0	0	0	0	0	0	0	0	0	0	0
AN10518	#N/A	1.83049	#N/A	Ortholog of A. fumigatus Af293 : Afu1g06350, A. niger CBS 513.88 : An18g05000, A. oryzae RIB40 : AO090001000412, A. flavus NRRL 3357 : AFL2G_09064 and A. niger ATCC 1015 : 212098-mRNA	#N/A	#N/A	0	0	0	0	0	0	0	0	0	0	0	1	0	0	0	0	0	0	0	0
AN10954	#N/A	1.10626	#N/A	Ortholog of A. fumigatus Af293 : Afu2g06050, A. niger CBS 513.88 : An02g14630, A. oryzae RIB40 : AO090001000720, AO090113000187 and A. flavus NRRL 3357 : AFL2G_08659, AFL2G_09351	AN10954	#N/A	0	0	0	0	0	0	0	0	0	0	0	0	0	0	0	0	0	0	0	0
AN1096	#N/A	0.789606	#N/A	Has domain(s) with predicted protein kinase binding activity and role in regulation of cyclin-dependent protein kinase activity	#N/A	#N/A	0	0	0	1	0	0	0	0	0	0	0	0	0	0	0	0	0	0	0	0
AN11068	#N/A	1.09122	#N/A	Ortholog of A. fumigatus Af293 : Afu5g03810, A. niger CBS 513.88 : An09g06360, A. niger ATCC 1015 : 188313-mRNA, N. fischeri NRRL 181 : NFIA_038310 and A. terreus NIH2624 : ATEG_08030	AN11068	#N/A	0	0	0	0	0	0	0	0	0	0	0	0	0	0	0	0	0	0	0	0
AN11082	#N/A	0.666222	#N/A	Ortholog of A. fumigatus Af293 : Afu3g01020, A. niger CBS 513.88 : An13g02710, A. oryzae RIB40 : AO090009000080, A. flavus NRRL 3357 : AFL2G_10569 and A. niger ATCC 1015 : 50908-mRNA	#N/A	#N/A	0	0	0	0	0	0	0	0	0	0	0	0	0	0	0	0	0	0	0	0
AN11132	#N/A	0.906403	#N/A	Possible pseudogene	#N/A	#N/A	0	0	0	0	0	0	0	0	0	0	0	0	0	0	0	0	0	0	0	0
AN11176	#N/A	1.20953	#N/A	Ortholog of A. fumigatus Af293 : Afu7g01950, A. oryzae RIB40 : AO090038000574, A. flavus NRRL 3357 : AFL2G_07903, A. niger ATCC 1015 : 127170-mRNA and N. fischeri NRRL 181 : NFIA_114680	#N/A	#N/A	0	0	0	0	0	0	0	0	0	0	0	0	0	0	0	0	0	0	0	0
AN11391	#N/A	0.511696	#N/A	0	#N/A	#N/A	0	0	0	0	0	0	0	0	0	0	0	0	0	0	0	0	0	0	0	0
AN11425	#N/A	0.755997	#N/A	Ortholog of A. fumigatus Af293 : Afu1g03640, N. fischeri NRRL 181 : NFIA_021020, A. clavatus NRRL 1 : ACLA_030960 and A. fumigatus A1163 : AFUB_004050	#N/A	#N/A	0	0	0	0	0	0	0	0	0	0	0	0	0	0	0	0	0	0	0	0
AN11478	#N/A	0.606588	#N/A	#N/A	#N/A	#N/A	0	0	0	0	0	0	0	0	0	0	0	0	0	0	0	0	0	0	0	0
AN11513	#N/A	0.668023	#N/A	#N/A	#N/A	#N/A	0	0	0	0	0	0	0	0	0	0	0	0	0	0	0	0	0	0	0	0
AN11563	#N/A	1.91765	#N/A	Ortholog of A. clavatus NRRL 1 : ACLA_068330 and A. fumigatus A1163 : AFUB_023040	#N/A	#N/A	0	0	0	0	0	0	0	0	0	0	0	0	0	0	0	0	0	0	0	0
AN11713	#N/A	1.1478	#N/A	Putative salicylate 1-monooxygenase	#N/A	#N/A	0	0	0	0	0	0	0	0	0	0	0	0	0	0	0	0	0	0	0	0
AN11747	#N/A	1.18496	#N/A	Ortholog of A. fumigatus Af293 : Afu2g05770, A. niger CBS 513.88 : An02g14230, A. niger ATCC 1015 : 37595-mRNA, N. fischeri NRRL 181 : NFIA_082490 and A. clavatus NRRL 1 : ACLA_068570	#N/A	#N/A	0	0	0	0	0	0	0	0	0	0	0	0	0	0	0	0	0	0	0	0
AN2881	#N/A	0.855893	#N/A	Ortholog of A. nidulans FGSC A4 : AN10123, A. fumigatus Af293 : Afu1g13860, Afu3g11650, A. niger CBS 513.88 : An08g07010, An02g07440 and A. oryzae RIB40 : AO090003000577, AO090003000722	AN2881	#N/A	0	0	0	0	0	0	0	0	0	0	0	0	0	0	0	0	0	0	0	0
AN11858	#N/A	0.905869	#N/A	Ortholog of A. fumigatus Af293 : Afu2g13970, A. oryzae RIB40 : AO090026000164, N. fischeri NRRL 181 : NFIA_089160, A. clavatus NRRL 1 : ACLA_073640 and A. fumigatus A1163 : AFUB_029600	#N/A	#N/A	0	0	0	0	0	0	0	0	0	0	0	0	0	0	0	0	0	0	0	0
AN11915	#N/A	0.820391	#N/A	Ortholog of A. niger CBS 513.88 : An11g00410, A. oryzae RIB40 : AO090012000154, A. flavus NRRL 3357 : AFL2G_03081, A. niger ATCC 1015 : 208535-mRNA and N. fischeri NRRL 181 : NFIA_056610	#N/A	#N/A	0	0	0	0	0	0	0	0	0	0	0	0	0	0	0	0	0	0	0	0
AN12106	#N/A	1.29753	#N/A	Ortholog of A. niger ATCC 1015 : 128267-mRNA, N. fischeri NRRL 181 : NFIA_018270 and A. clavatus NRRL 1 : ACLA_028160	#N/A	#N/A	0	0	0	0	0	0	0	0	0	0	0	0	0	0	0	0	0	0	0	0
AN1223	#N/A	0.554053	#N/A	Has domain(s) with predicted nucleoside-triphosphatase activity, nucleotide binding activity	#N/A	#N/A	0	0	0	0	0	0	1	1	0	0	1	0	0	0	0	0	0	0	0	0
AN1224	#N/A	1.30615	#N/A	Ortholog of A. niger CBS 513.88 : An08g02720, A. oryzae RIB40 : AO090038000355, A. flavus NRRL 3357 : AFL2G_07703, N. fischeri NRRL 181 : NFIA_015000 and A. fumigatus A1163 : AFUB_010070	#N/A	#N/A	0	0	0	0	0	0	0	0	0	0	0	0	0	0	0	0	0	0	0	0
AN1229	#N/A	0.127361	#N/A	Ortholog(s) have SNAP receptor activity, role in Golgi vesicle transport, vesicle fusion and Golgi medial cisterna, SNARE complex localization	#N/A	#N/A	0	0	0	0	0	0	1	0	0	0	0	0	0	0	0	0	0	0	0	0
AN12329	#N/A	0.872659	#N/A	0	#N/A	#N/A	0	0	0	0	0	0	0	0	0	0	0	0	0	0	0	0	0	0	0	0
AN12400	#N/A	2.8697	#N/A	0	#N/A	#N/A	0	0	0	0	0	0	0	0	0	1	0	0	0	0	0	0	0	0	0	0
AN1341	#N/A	1.23899	#N/A	Ortholog(s) have protein transporter activity, role in retrograde transport, endosome to Golgi and endosome, retromer complex, inner shell localization	#N/A	#N/A	0	0	0	0	0	0	1	0	0	0	0	0	0	0	0	0	0	0	0	0
AN1353	#N/A	0.958899	#N/A	Ortholog(s) have role in RNA polymerase II transcriptional preinitiation complex assembly and transcription factor TFIID complex localization	#N/A	#N/A	0	0	0	1	1	0	0	1	0	0	0	0	0	0	0	0	0	0	0	0
AN1362	#N/A	0.641762	#N/A	Ortholog of A. fumigatus Af293 : Afu1g09250, A. niger CBS 513.88 : An08g00770, A. oryzae RIB40 : AO090005001616, A. flavus NRRL 3357 : AFL2G_01504 and A. niger ATCC 1015 : 52824-mRNA	#N/A	#N/A	0	0	0	0	0	0	0	0	0	0	0	0	0	0	0	0	0	0	0	0
AN1438	#N/A	1.25945	#N/A	Has domain(s) with predicted zinc ion binding activity and intracellular localization	#N/A	#N/A	0	0	0	0	0	0	0	0	0	0	0	0	0	0	0	0	0	0	0	0
AN1506	#N/A	2.81301	#N/A	Has domain(s) with predicted role in transmembrane transport and integral to membrane localization	#N/A	#N/A	0	0	0	0	0	0	0	0	0	0	0	0	0	0	0	0	0	0	0	0
AN1508	#N/A	3.31182	#N/A	Ortholog of A. fumigatus Af293 : Afu8g05110, A. niger CBS 513.88 : An16g07640, A. niger ATCC 1015 : 45562-mRNA, A. terreus NIH2624 : ATEG_00131 and A. fumigatus A1163 : AFUB_082390	#N/A	#N/A	0	0	0	0	0	0	0	0	0	0	0	0	0	0	0	0	0	0	0	0
AN1545	#N/A	0.232846	#N/A	Has domain(s) with predicted protein phosphatase type 2A regulator activity, role in signal transduction and protein phosphatase type 2A complex localization	#N/A	#N/A	1	0	0	1	0	0	1	1	0	0	0	1	0	0	0	1	0	0	1	0
AN1550	#N/A	0.634396	#N/A	0	#N/A	#N/A	0	0	0	0	0	0	0	0	0	1	0	0	0	0	0	0	0	0	0	0
AN1628	#N/A	1.94607	#N/A	Putative membrane ATPase with a predicted role in energy metabolism	#N/A	#N/A	0	0	0	0	0	0	0	0	0	0	0	0	1	0	0	0	0	0	0	0
AN1637	#N/A	1.7416	#N/A	Putative molybdenum cofactor sulfurase; mutants fail to accumulate uric acid; necessary for post translational modification of xanthine dehydrogenase and purine hydroxylase II; nitrogen metabolite repression mediated by AreA	#N/A	#N/A	0	0	0	0	0	0	1	0	0	1	0	0	0	0	0	0	0	0	0	0
AN1702	#N/A	2.8098	#N/A	Has domain(s) with predicted amino acid transmembrane transporter activity, role in amino acid transmembrane transport and integral to membrane localization	#N/A	#N/A	0	0	0	0	0	0	0	0	0	0	0	0	0	0	0	0	0	0	0	0
AN0580	#N/A	1.12867	#N/A	Ortholog of A. fumigatus Af293 : Afu6g11150, A. niger CBS 513.88 : An08g07580, A. oryzae RIB40 : AO090023000501, A. flavus NRRL 3357 : AFL2G_04342 and A. niger ATCC 1015 : 177275-mRNA	#N/A	#N/A	0	0	0	0	0	0	0	0	0	0	0	0	0	0	0	0	0	0	0	0
AN1756	#N/A	2.19009	#N/A	Ortholog of A. fumigatus Af293 : Afu6g08950, A. flavus NRRL 3357 : AFL2G_09219, A. niger ATCC 1015 : 48025-mRNA, N. fischeri NRRL 181 : NFIA_054610 and A. clavatus NRRL 1 : ACLA_083450	#N/A	#N/A	0	0	0	0	0	0	0	0	0	0	0	0	0	0	0	0	0	0	0	0
AN1788	#N/A	1.02503	#N/A	Has domain(s) with predicted metal ion transmembrane transporter activity, role in metal ion transport, transmembrane transport and membrane localization	#N/A	#N/A	0	0	0	0	0	0	0	0	0	0	0	0	0	0	0	0	0	0	0	0
AN1837	#N/A	5.80902	#N/A	Putative hydrophobin; predicted glycosyl phosphatidylinositol (GPI)-anchor	AN1837	#N/A	0	0	0	0	0	0	0	0	0	1	0	0	0	0	0	0	0	0	0	0
AN1840	#N/A	1.73934	#N/A	Has domain(s) with predicted 3-oxoacyl-[acyl-carrier-protein] synthase activity and role in fatty acid biosynthetic process	#N/A	#N/A	1	1	0	0	0	0	0	1	0	0	0	0	0	0	0	0	0	0	0	0
AN1888	#N/A	2.72204	#N/A	Putative ketose-1,6-bisphosphate aldolase	#N/A	#N/A	1	1	0	0	0	0	0	0	0	0	0	0	0	0	0	0	0	0	0	0
AN1897	#N/A	2.66775	#N/A	Homogentisate 1,2-dioxygenase, enzyme in phenylalanine catabolism; required for growth on phenylalanine or phenylacetate as the sole carbon source; mutation in human ortholog results in alkaptonuria	#N/A	#N/A	1	0	0	0	0	0	0	1	0	0	0	0	0	0	0	0	0	0	0	0
AN1966	#N/A	1.32686	#N/A	Putative HECT ubiquitin ligase	#N/A	#N/A	0	0	0	1	1	0	1	1	0	0	0	1	0	0	0	0	0	0	1	0
AN1969	#N/A	2.3405	#N/A	Ortholog(s) have alpha-1,6-mannosyltransferase activity, role in protein glycosylation and alpha-1,6-mannosyltransferase complex localization	#N/A	GT34	1	0	0	0	0	0	1	0	0	0	0	0	0	0	0	0	0	0	1	0
AN1976	#N/A	2.04369	#N/A	Ortholog(s) have histone acetyltransferase activity	#N/A	#N/A	0	0	0	1	1	0	1	1	0	0	0	0	0	0	0	1	0	0	1	0
AN1977	#N/A	1.04953	#N/A	Ortholog of A. fumigatus Af293 : Afu4g10650, A. niger CBS 513.88 : An04g06050, A. flavus NRRL 3357 : AFL2G_01894, N. fischeri NRRL 181 : NFIA_105430 and A. terreus NIH2624 : ATEG_04003	#N/A	#N/A	0	0	0	0	0	0	0	0	0	0	0	0	0	0	0	0	0	0	0	0
AN1980	#N/A	0.70389	#N/A	Ortholog(s) have role in ER to Golgi vesicle-mediated transport, regulation of exocytosis and Golgi-associated vesicle, cellular bud neck, cellular bud tip, incipient cellular bud site, mitochondrion, plasma membrane localization	#N/A	#N/A	0	0	0	1	0	0	0	1	0	0	0	0	0	0	0	0	0	0	0	0
AN6508	#N/A	1.18476	#N/A	Putative protein kinase; transcript upregulated in response to camptothecin	#N/A	#N/A	1	0	0	0	0	0	1	1	0	1	1	0	0	0	0	1	0	0	0	0
AN2044	#N/A	2.57415	#N/A	Ortholog of A. nidulans FGSC A4 : AN3348, AN8727, A. fumigatus Af293 : Afu4g10080, Afu7g00420 and A. niger CBS 513.88 : An03g00420, An16g01900, An16g06080, An04g06980	AN2044	#N/A	0	0	0	0	0	0	0	0	0	0	1	1	0	0	0	0	0	0	1	0
AN2078	#N/A	0.756905	#N/A	Has domain(s) with predicted RNA polymerase II transcription cofactor activity, role in regulation of transcription from RNA polymerase II promoter and mediator complex localization	#N/A	#N/A	0	0	0	0	0	0	0	0	0	0	0	0	0	0	0	0	0	0	0	0
AN2155	#N/A	1.14963	#N/A	Ortholog(s) have 4 iron, 4 sulfur cluster binding, ATPase activity, iron ion binding activity, role in iron-sulfur cluster assembly, tRNA wobble uridine modification and cytoplasm, nucleus, soluble fraction localization	#N/A	#N/A	1	0	0	1	0	0	1	1	0	1	0	0	0	0	0	0	0	0	0	0
AN2300	#N/A	1.59981	#N/A	Putative ATP-binding cassette (ABC) transporter of the P-glycoprotein cluster; has a role in protection against cytotoxic agents, in antibiotic secretion and in the efflux of the azole-related fungicide fenarimol; upregulated by farnesol	#N/A	#N/A	1	0	0	0	0	0	0	1	0	0	0	1	1	0	0	0	0	0	0	0
AN2314	#N/A	0.41834	#N/A	Putative 1,4-alpha-glucan branching enzyme with a predicted role in starch metabolism	#N/A	CBM48,GH13	1	1	0	0	0	0	0	0	0	0	0	0	0	0	0	0	0	0	0	0
AN2446	#N/A	0.302264	#N/A	Has domain(s) with predicted role in DNA replication and nucleus localization	#N/A	#N/A	0	0	0	0	0	0	0	0	0	0	0	0	0	0	0	0	0	0	0	0
AN2457	#N/A	2.86094	#N/A	Has domain(s) with predicted hydrolase activity, acting on ester bonds activity and role in mRNA processing	#N/A	#N/A	1	0	0	0	1	0	0	1	0	0	0	0	0	0	1	0	0	0	1	0
AN2545	#N/A	1.94071	#N/A	Putative nonribosomal peptide synthetase; emericellamide synthetase; required for emericellamide biosynthesis; present in an emericellamide gene cluster	#N/A	#N/A	1	0	0	0	0	0	0	0	0	0	0	1	0	0	0	0	0	0	0	0
AN2594	#N/A	3.00235	#N/A	Ortholog of A. nidulans FGSC A4 : AN7988, A. fumigatus Af293 : Afu6g03330, A. oryzae RIB40 : AO090020000705, A. flavus NRRL 3357 : AFL2G_10650 and N. fischeri NRRL 181 : NFIA_049690	#N/A	#N/A	0	0	0	0	0	0	0	0	0	0	0	0	0	0	0	0	0	0	0	0
AN2609	#N/A	1.62745	#N/A	Has domain(s) with predicted O-methyltransferase activity	#N/A	#N/A	1	0	0	0	0	0	0	0	0	0	0	1	0	0	0	0	0	0	0	0
AN2713	#N/A	0.127052	#N/A	Has domain(s) with predicted DNA binding activity, role in DNA integration and nucleus localization	#N/A	#N/A	0	0	0	0	0	0	0	0	0	0	0	0	0	0	1	0	0	0	0	0
AN2779	#N/A	2.74678	#N/A	Has domain(s) with predicted hydrolase activity, acting on carbon-nitrogen (but not peptide) bonds, iron-sulfur cluster binding activity	#N/A	#N/A	0	0	0	0	0	0	0	0	0	0	0	0	0	0	0	0	0	0	0	0
AN2857	#N/A	0.498228	#N/A	Has domain(s) with predicted zinc ion binding activity	#N/A	#N/A	0	0	0	0	0	0	0	0	0	0	0	0	0	0	0	0	0	0	0	0
AN2886	#N/A	1.30784	#N/A	Essential protein interacting with kinesin KipA, localized to kinetochore; ortholog of A. fumigatus Afu3g11600	#N/A	#N/A	0	0	0	0	0	0	0	0	0	0	0	0	0	0	0	0	0	0	0	0
AN2941	#N/A	3.95514	#N/A	Ortholog of A. fumigatus Af293 : Afu3g08250, A. flavus NRRL 3357 : AFL2G_01355, A. niger ATCC 1015 : 175401-mRNA, N. fischeri NRRL 181 : NFIA_068880 and A. terreus NIH2624 : ATEG_01645	#N/A	#N/A	0	0	0	0	0	0	0	0	0	0	0	0	0	0	0	0	0	0	0	0
AN2975	#N/A	1.23589	#N/A	Ortholog(s) have role in vacuolar proton-transporting V-type ATPase complex assembly and endoplasmic reticulum membrane localization	#N/A	#N/A	0	0	0	0	0	0	1	0	0	0	0	0	0	0	0	0	0	0	0	0
AN2989	#N/A	1.1508	#N/A	Ortholog(s) have intracellular localization	#N/A	#N/A	0	0	0	0	1	1	0	1	0	0	0	1	1	0	0	0	0	0	0	0
AN3002	#N/A	1.6496	#N/A	Ortholog of A. fumigatus Af293 : Afu3g08720, A. niger CBS 513.88 : An02g12480, A. oryzae RIB40 : AO090005001396, A. flavus NRRL 3357 : AFL2G_01305 and A. niger ATCC 1015 : 173120-mRNA	#N/A	#N/A	0	0	0	0	0	0	0	0	0	0	0	0	0	0	0	0	0	0	0	0
AN3108	#N/A	0.653957	#N/A	Has domain(s) with predicted sequence-specific DNA binding transcription factor activity, zinc ion binding activity, role in regulation of transcription, DNA-dependent and nucleus localization	#N/A	#N/A	0	0	0	0	0	0	0	0	0	1	0	1	0	0	0	0	0	0	0	0
AN3229	#N/A	0.653595	#N/A	Putative aryl-alcohol oxidase-related protein	AN3229	#N/A	1	0	0	0	0	0	0	1	0	0	0	0	1	0	0	0	0	0	0	0
AN3246	#N/A	4.31199	#N/A	0	#N/A	#N/A	0	0	0	0	0	0	0	0	0	0	0	0	0	0	0	0	0	0	0	0
AN3438	#N/A	0.700795	#N/A	Has domain(s) with predicted ARF guanyl-nucleotide exchange factor activity, role in regulation of ARF protein signal transduction and intracellular localization	#N/A	#N/A	1	0	0	0	0	0	0	0	0	0	1	0	0	0	0	0	0	0	0	0
AN3450	#N/A	0.66185	#N/A	Has domain(s) with predicted ATP binding, protein serine/threonine kinase activity and role in protein phosphorylation	#N/A	#N/A	1	0	0	1	1	0	1	1	0	1	1	1	1	0	0	1	0	0	1	0
AN3452	#N/A	0.800114	#N/A	Ortholog of A. niger CBS 513.88 : An11g11120, A. oryzae RIB40 : AO090020000024, A. flavus NRRL 3357 : AFL2G_11247, A. niger ATCC 1015 : 195373-mRNA-209184-mRNA and N. fischeri NRRL 181 : NFIA_071670	#N/A	#N/A	1	0	0	0	0	0	0	1	0	0	0	0	0	0	0	0	0	0	0	0
AN3578	#N/A	0.955315	#N/A	Has domain(s) with predicted nucleic acid binding, zinc ion binding activity	#N/A	#N/A	1	0	0	1	0	0	0	1	0	0	0	0	0	0	0	0	0	0	0	0
AN3691	#N/A	0.94747	#N/A	Has domain(s) with predicted ATP binding, nucleoside-triphosphatase activity	#N/A	#N/A	1	0	0	0	0	0	1	1	0	0	0	0	0	0	0	0	0	0	0	0
AN3725	#N/A	1.00169	#N/A	Developmentally regulated protein with similarity to Candida albicans Wh11p; transcription is repressed by StuA; expression upregulated after exposure to farnesol	#N/A	#N/A	0	0	0	0	0	0	0	0	0	0	0	0	0	0	0	0	0	0	0	0
AN3734	#N/A	0.422916	#N/A	Possible pseudogene, similar to autophagy-related protein	#N/A	#N/A	0	0	0	0	0	0	0	0	0	0	0	0	0	0	0	0	0	0	0	0
AN3771	#N/A	0.568742	#N/A	Ortholog(s) have cytoplasm localization	#N/A	#N/A	0	0	0	0	0	0	0	0	0	0	0	0	0	0	0	0	0	0	0	0
AN3782	#N/A	0.695076	#N/A	Has domain(s) with predicted DNA binding activity and role in DNA repair	#N/A	#N/A	0	0	0	0	0	0	0	0	0	0	0	0	0	0	0	0	0	0	0	0
AN3809	#N/A	0.91085	#N/A	Ortholog(s) have nicotinamidase activity, role in chromatin silencing at rDNA, chromatin silencing at telomere, replicative cell aging and nucleus, peroxisome localization	#N/A	#N/A	1	0	0	1	0	0	0	0	0	0	0	0	0	0	0	1	0	0	0	0
AN3877	#N/A	1.34942	#N/A	Ortholog of A. fumigatus Af293 : Afu8g01510, A. niger CBS 513.88 : An09g00650, A. oryzae RIB40 : AO090020000665, A. flavus NRRL 3357 : AFL2G_10687 and A. niger ATCC 1015 : 203168-mRNA	#N/A	#N/A	0	0	0	0	0	0	0	0	0	1	0	0	0	0	0	0	0	0	0	0
AN3884	#N/A	1.32438	#N/A	Has domain(s) with predicted role in transmembrane transport and integral to membrane localization	#N/A	#N/A	0	0	0	0	0	0	0	0	0	0	0	1	0	0	0	0	0	0	0	0
AN3889	#N/A	0.6965	#N/A	Has domain(s) with predicted nucleotide binding, oxidoreductase activity and role in oxidation-reduction process	#N/A	#N/A	1	0	0	0	0	0	0	0	0	0	0	0	0	0	0	0	0	0	0	0
AN4016	#N/A	0.858347	#N/A	Possible pseudogene, similar to 60S ribosomal protein L40	#N/A	#N/A	0	0	0	0	0	0	0	0	0	0	0	0	0	0	0	0	0	0	0	0
AN4036	#N/A	0.477469	#N/A	Has domain(s) with predicted Rab GTPase activator activity, role in regulation of Rab GTPase activity and intracellular localization	#N/A	#N/A	0	0	0	0	0	0	0	0	0	0	0	0	0	0	0	0	0	0	0	0
AN4069	#N/A	1.51753	#N/A	Protein with similarity to human parvulin; putative peptidyl-prolyl cis-trans isomerase	#N/A	#N/A	0	0	0	0	0	0	1	0	0	0	0	0	0	0	0	0	0	0	0	0
AN4105	#N/A	0.876353	#N/A	Putative erythromycin esterase family protein	#N/A	#N/A	0	0	0	0	0	0	0	0	0	0	0	0	0	0	0	0	0	0	0	0
AN4116	#N/A	1.2427	#N/A	0	#N/A	#N/A	0	0	0	0	0	0	0	0	0	0	0	0	0	0	0	0	0	0	0	0
AN4122	#N/A	2.09804	-1.6366	0	#N/A	#N/A	0	0	0	0	0	0	0	0	0	0	0	0	0	0	0	0	0	0	0	0
AN4181	#N/A	1.25254	#N/A	0	#N/A	#N/A	0	0	0	0	0	0	0	0	0	0	0	0	0	0	0	0	0	0	0	0
AN4201	#N/A	2.33319	#N/A	Putative acyl-CoA synthetase/AMP-binding domain protein	#N/A	#N/A	1	0	0	0	0	0	0	0	0	0	0	0	0	0	0	0	0	0	0	0
AN4209	#N/A	1.41732	#N/A	Has domain(s) with predicted sugar:hydrogen symporter activity, role in carbohydrate transport and Golgi membrane, integral to membrane localization	AN4209	#N/A	0	0	0	0	0	0	0	0	0	0	0	0	0	0	0	0	0	0	0	0
AN4331	#N/A	0.902767	#N/A	Has domain(s) with predicted damaged DNA binding, endonuclease activity, role in DNA repair and nucleus localization	#N/A	#N/A	1	0	0	1	0	0	0	1	0	0	0	1	0	0	0	0	0	0	0	0
AN4345	#N/A	3.8503	#N/A	Has domain(s) with predicted magnesium ion binding, thiamine pyrophosphate binding, transferase activity	#N/A	#N/A	1	0	0	0	0	0	0	1	0	0	0	0	0	0	0	0	0	0	0	0
AN4383	#N/A	0.555076	#N/A	Ortholog of A. fumigatus Af293 : Afu4g06730, A. niger CBS 513.88 : An04g01110, A. oryzae RIB40 : AO090023000913, A. flavus NRRL 3357 : AFL2G_04728 and A. niger ATCC 1015 : 134018-mRNA	#N/A	#N/A	0	0	0	0	0	0	0	0	0	0	0	0	0	0	0	0	0	0	0	0
AN4393	#N/A	1.34706	#N/A	0	#N/A	#N/A	0	0	0	0	0	0	0	0	0	0	0	0	0	0	0	0	0	0	0	0
AN4394	#N/A	2.90303	#N/A	Ortholog of A. fumigatus Af293 : Afu4g06880, A. niger CBS 513.88 : An04g01250, A. oryzae RIB40 : AO090023000902, A. flavus NRRL 3357 : AFL2G_04716 and A. niger ATCC 1015 : 54636-mRNA	#N/A	#N/A	0	0	0	0	0	0	0	0	0	0	0	0	0	0	0	0	0	0	0	0
AN4432	#N/A	0.677254	#N/A	Putative RecQ family DNA helicase	#N/A	#N/A	0	0	0	1	0	0	0	1	0	0	0	0	0	0	0	1	0	0	0	0
AN4510	#N/A	0.904276	#N/A	F-box protein; mutant shows increased resistance to 2-deoxyglucose; BLAST indicates no apparent homologs in higher eukaryotes	#N/A	#N/A	0	0	0	0	0	0	1	1	0	0	0	0	0	0	0	0	1	1	0	0
AN4527	#N/A	5.26324	#N/A	Has domain(s) with predicted DNA binding activity and role in regulation of transcription, DNA-dependent	#N/A	#N/A	0	0	0	0	0	0	0	0	0	0	0	0	0	0	0	0	0	0	0	0
AN4532	#N/A	3.05654	#N/A	Putative catechol oxygenase	#N/A	#N/A	1	0	0	0	0	0	0	0	0	0	0	0	0	0	0	0	0	0	0	0
AN4540	#N/A	0.422189	#N/A	Has domain(s) with predicted nucleotide binding, oxidoreductase activity, zinc ion binding activity and role in oxidation-reduction process	#N/A	#N/A	1	1	0	0	0	0	0	1	0	0	0	0	0	0	0	0	0	0	0	0
AN4558	#N/A	0.525679	#N/A	Has domain(s) with predicted DNA binding, sequence-specific DNA binding transcription factor activity, zinc ion binding activity, role in regulation of transcription, DNA-dependent, transcription, DNA-dependent and nucleus localization	#N/A	#N/A	1	0	0	0	1	0	0	0	0	0	0	0	0	0	0	0	0	0	0	0
AN4609	#N/A	1.39103	#N/A	Has domain(s) with predicted nucleoside-triphosphatase activity, nucleotide binding activity	#N/A	#N/A	0	0	0	0	0	0	0	0	0	0	0	0	0	0	0	0	0	0	0	0
AN4252	#N/A	2.02675	#N/A	Ortholog of A. fumigatus Af293 : Afu1g06580/hel10, A. niger CBS 513.88 : An18g05640, A. oryzae RIB40 : AO090001000456, A. flavus NRRL 3357 : AFL2G_09103 and A. niger ATCC 1015 : 54217-mRNA	#N/A	#N/A	0	0	0	0	0	0	0	0	0	0	0	0	0	0	0	0	0	0	0	0
AN4696	#N/A	1.06586	#N/A	Ortholog of A. fumigatus Af293 : Afu5g08820, A. oryzae RIB40 : AO090020000448, A. flavus NRRL 3357 : AFL2G_10872, A. niger ATCC 1015 : 209669-mRNA and N. fischeri NRRL 181 : NFIA_078480	#N/A	#N/A	0	0	0	0	0	0	0	0	0	0	0	0	0	0	0	0	0	0	0	0
AN4720	#N/A	1.6364	#N/A	Has domain(s) with predicted nucleic acid binding, zinc ion binding activity and intracellular localization	#N/A	#N/A	0	0	0	0	1	0	0	0	0	0	0	0	0	0	0	0	0	0	0	0
AN4764	#N/A	0.655064	#N/A	Has domain(s) with predicted histone-lysine N-methyltransferase activity and nucleus localization	#N/A	#N/A	1	0	0	1	1	0	1	1	0	0	1	0	0	0	0	0	0	0	0	0
AN4831	#N/A	0.836355	#N/A	Has domain(s) with predicted oxidoreductase activity and role in oxidation-reduction process	#N/A	#N/A	1	1	0	0	0	0	0	0	0	0	0	0	0	0	0	0	0	0	0	0
AN4929	#N/A	1.42632	#N/A	Ortholog of A. fumigatus Af293 : Afu3g10610, A. niger CBS 513.88 : An02g06220, A. oryzae RIB40 : AO090003000605, A. flavus NRRL 3357 : AFL2G_02394 and A. niger ATCC 1015 : 52257-mRNA	#N/A	#N/A	0	0	0	0	0	0	0	0	0	0	0	0	0	0	0	0	0	0	0	0
AN4956	#N/A	0.894271	#N/A	Large subunit of acetolactate synthase involved in branched-chain amino acid biosynthesis under hypoxic conditions	#N/A	#N/A	1	0	0	0	0	0	0	1	0	0	0	0	0	0	0	0	0	0	0	0
AN4961	#N/A	0.826675	#N/A	Ortholog of A. niger CBS 513.88 : An16g04120, A. flavus NRRL 3357 : AFL2G_02436, N. fischeri NRRL 181 : NFIA_067010, A. clavatus NRRL 1 : ACLA_038130 and A. fumigatus A1163 : AFUB_038890	#N/A	#N/A	0	0	0	0	0	0	0	0	0	0	0	0	0	0	0	0	0	0	0	0
AN4984	#N/A	0.943515	#N/A	Has domain(s) with predicted protein kinase binding activity and role in regulation of cyclin-dependent protein kinase activity	#N/A	#N/A	0	0	0	1	0	0	0	0	0	0	0	0	0	0	0	0	0	0	0	0
AN5165	#N/A	1.17286	#N/A	Protein involved in G2/M transition DNA damage checkpoint	#N/A	#N/A	0	0	0	1	0	0	0	0	0	0	0	0	0	0	0	0	0	0	0	0
AN5216	#N/A	1.14568	#N/A	Has domain(s) with predicted 5'-3' exonuclease activity, endonuclease activity, single-stranded DNA binding activity, role in nucleotide-excision repair and nucleus localization	#N/A	#N/A	1	0	0	1	0	0	0	1	0	1	0	1	1	0	0	0	0	0	0	0
AN5341	#N/A	0.387842	#N/A	Has domain(s) with predicted calcium ion binding activity	#N/A	#N/A	0	0	0	0	0	0	0	1	0	0	1	0	1	0	0	0	0	0	0	0
AN5387	#N/A	1.20727	#N/A	Ortholog of A. niger CBS 513.88 : An13g01480, A. oryzae RIB40 : AO090003001393, AO090001000640, A. flavus NRRL 3357 : AFL2G_01681, A. niger ATCC 1015 : 44775-mRNA and N. fischeri NRRL 181 : NFIA_047510	#N/A	#N/A	0	0	0	0	0	0	0	0	0	0	0	0	0	0	0	0	0	0	0	0
AN5422	#N/A	6.62358	#N/A	Putative beta-lactamase family protein; intracellular; protein abundance decreased by menadione stress	#N/A	#N/A	0	0	0	0	0	0	0	0	0	0	0	0	0	0	0	0	0	0	0	0
AN5456	#N/A	0.712705	#N/A	Ortholog of A. fumigatus Af293 : Afu6g13360, A. niger CBS 513.88 : An08g09170, A. flavus NRRL 3357 : AFL2G_02530, A. niger ATCC 1015 : 177749-mRNA and N. fischeri NRRL 181 : NFIA_059290	#N/A	#N/A	0	0	0	0	0	0	0	0	0	0	0	0	0	0	0	0	0	0	0	0
AN5556	#N/A	0.836185	#N/A	Has domain(s) with predicted nucleotide binding, oxidoreductase activity and role in oxidation-reduction process	#N/A	#N/A	1	1	0	0	0	0	0	0	0	0	0	0	0	0	0	0	0	0	0	0
AN5675	#N/A	0.933286	#N/A	Ortholog(s) have cytoplasm, nucleus localization	#N/A	#N/A	0	0	0	0	0	0	1	0	0	0	0	0	0	0	0	0	0	0	0	0
AN5699	#N/A	1.99779	#N/A	0	#N/A	#N/A	0	0	0	0	0	0	0	0	0	0	0	0	0	0	0	0	0	0	0	0
AN5707	#N/A	2.21034	#N/A	Ortholog of A. flavus NRRL 3357 : AFL2G_09115, N. fischeri NRRL 181 : NFIA_018030 and A. terreus NIH2624 : ATEG_02952	#N/A	#N/A	0	0	0	0	0	0	0	0	0	0	0	0	0	0	0	0	0	0	0	0
AN5714	#N/A	0.308822	#N/A	Ortholog of A. fumigatus Af293 : Afu1g06760, A. niger CBS 513.88 : An18g05800, A. oryzae RIB40 : AO090001000477, A. flavus NRRL 3357 : AFL2G_09121 and A. niger ATCC 1015 : 187314-mRNA	#N/A	#N/A	0	0	0	0	0	0	0	0	0	0	0	0	0	0	0	0	0	0	0	0
AN5761	#N/A	0.608255	#N/A	Ortholog of A. fumigatus Af293 : Afu6g06700, A. niger CBS 513.88 : An18g06350, A. oryzae RIB40 : AO090003000046, A. flavus NRRL 3357 : AFL2G_02897 and A. niger ATCC 1015 : 187626-mRNA	AN5761	#N/A	0	0	0	0	0	0	0	0	0	0	0	0	0	0	0	0	0	0	0	0
AN5836	#N/A	2.89302	#N/A	APSES domain transcription factor involved in regulation of conidiophore development; represses abaA and other developmentally regulated genes; locus consists of stuA-alpha and stuA-beta transcriptional units; stuA-alpha contains a muORF	#N/A	#N/A	0	0	0	1	1	0	0	0	0	0	1	0	0	0	0	0	0	0	1	0
AN5853	#N/A	2.51598	#N/A	Has domain(s) with predicted transferase activity, transferring acyl groups other than amino-acyl groups activity and role in metabolic process	#N/A	#N/A	0	0	0	0	0	0	0	0	0	0	0	0	0	0	0	0	0	0	0	0
AN6068	#N/A	0.616419	#N/A	Ortholog(s) have ASTRA complex, mitochondrion localization	#N/A	#N/A	0	0	0	0	0	0	0	0	0	1	0	0	0	0	0	0	0	0	0	0
AN6107	#N/A	1.6255	#N/A	Putative voltage-gated anion channel protein with a role in copper homeostasis	#N/A	#N/A	0	0	0	0	0	0	0	0	0	0	0	0	1	0	0	0	0	0	0	0
AN8146	#N/A	3.55567	#N/A	0	#N/A	#N/A	0	0	0	0	0	0	0	0	0	0	0	0	0	0	0	0	0	0	0	0
AN6160	#N/A	0.634477	-0.060564	WD repeat-containing protein; transcript repressed by nitrate	#N/A	#N/A	0	0	0	0	1	0	0	1	0	0	0	0	0	0	0	0	0	0	0	0
AN6179	#N/A	0.891675	#N/A	Ortholog of A. fumigatus Af293 : Afu2g08150, A. niger CBS 513.88 : An05g00770, A. flavus NRRL 3357 : AFL2G_05597, A. niger ATCC 1015 : 202139-mRNA and N. fischeri NRRL 181 : NFIA_083840	#N/A	#N/A	0	0	0	0	1	1	1	1	0	0	0	1	0	0	0	1	0	0	0	0
AN6228	#N/A	1.35963	#N/A	Ortholog of A. fumigatus Af293 : Afu2g13290, A. niger CBS 513.88 : An02g02040, A. oryzae RIB40 : AO090026000289, A. flavus NRRL 3357 : AFL2G_06964 and A. niger ATCC 1015 : 118704-mRNA	#N/A	#N/A	0	0	0	0	0	0	0	0	0	0	0	0	0	0	0	0	0	0	0	0
AN6240	#N/A	0.879303	#N/A	Ortholog of A. fumigatus Af293 : Afu2g13170, A. niger CBS 513.88 : An02g01880, A. oryzae RIB40 : AO090026000277, A. flavus NRRL 3357 : AFL2G_06976 and A. niger ATCC 1015 : 126586-mRNA	#N/A	#N/A	0	0	0	0	0	0	0	0	0	0	0	0	0	0	0	0	0	0	0	0
AN6289	#N/A	1.15724	#N/A	Ortholog of A. fumigatus Af293 : Afu2g12380, A. niger CBS 513.88 : An02g04500, A. oryzae RIB40 : AO090026000370, A. flavus NRRL 3357 : AFL2G_06889 and A. niger ATCC 1015 : 119850-mRNA	#N/A	#N/A	0	0	0	0	0	0	0	0	0	1	0	0	0	0	0	0	0	0	0	0
AN6658	#N/A	3.03431	#N/A	Has domain(s) with predicted oxidoreductase activity and role in oxidation-reduction process	AN6658	#N/A	1	0	0	1	1	0	1	1	0	1	0	0	0	0	0	0	0	0	0	0
AN6703	#N/A	2.98993	#N/A	Putative major facilitator superfamily (MFS) permease	#N/A	#N/A	1	0	0	0	0	0	0	0	0	0	0	0	0	0	0	0	0	0	0	0
AN6725	#N/A	1.7596	#N/A	Has domain(s) with predicted zinc ion binding activity	#N/A	#N/A	0	0	0	0	0	0	0	0	0	0	0	0	0	0	0	0	0	0	0	0
AN6767	#N/A	4.03536	#N/A	Has domain(s) with predicted catalytic activity and role in metabolic process	#N/A	#N/A	1	0	0	0	0	0	0	0	0	1	0	0	0	0	0	0	0	0	0	0
AN6778	#N/A	2.84176	#N/A	Has domain(s) with predicted role in transmembrane transport and integral to membrane localization	#N/A	#N/A	0	0	0	0	0	0	0	0	0	1	0	0	0	0	0	0	0	0	0	0
AN6782	#N/A	5.74441	#N/A	Has domain(s) with predicted sodium:dicarboxylate symporter activity, role in dicarboxylic acid transport and membrane localization	#N/A	#N/A	0	0	0	0	0	0	0	0	0	0	0	0	1	0	0	0	0	0	0	0
AN6808	#N/A	1.19121	#N/A	Has domain(s) with predicted nucleotide binding, oxidoreductase activity, transferase activity, transferring acyl groups other than amino-acyl groups, zinc ion binding activity and role in oxidation-reduction process	#N/A	#N/A	1	1	0	0	0	0	0	0	0	0	0	1	0	0	0	0	0	0	0	0
AN6918	#N/A	1.7913	#N/A	Has domain(s) with predicted nucleotide binding, oxidoreductase activity and role in oxidation-reduction process	#N/A	#N/A	1	0	0	0	0	0	0	0	0	0	0	0	0	0	0	0	0	0	0	0
AN7007	#N/A	0.969157	#N/A	Ortholog of A. fumigatus Af293 : Afu4g04390, A. niger CBS 513.88 : An14g00440, A. oryzae RIB40 : AO090206000054, A. flavus NRRL 3357 : AFL2G_12423 and A. niger ATCC 1015 : 41490-mRNA	#N/A	#N/A	0	0	0	1	1	0	0	1	0	0	0	1	1	0	0	0	0	0	0	0
AN7035	#N/A	1.09932	#N/A	Has domain(s) with predicted peptidase activity and role in proteolysis	AN7035	#N/A	0	0	0	0	0	0	1	0	0	0	0	0	0	0	0	0	0	0	0	0
AN0820	#N/A	1.68983	#N/A	Ortholog of A. niger CBS 513.88 : An01g12850, A. flavus NRRL 3357 : AFL2G_01176 and N. fischeri NRRL 181 : NFIA_010610	AN0820	#N/A	0	0	0	0	0	0	0	0	0	0	0	0	0	0	0	0	0	0	0	0
AN7268	#N/A	4.0539	#N/A	Has domain(s) with predicted nucleotide binding, oxidoreductase activity and role in oxidation-reduction process	#N/A	#N/A	1	0	0	0	0	0	0	0	0	0	0	0	0	0	0	0	0	0	0	0
AN7403	#N/A	2.13706	#N/A	Ortholog of A. fumigatus Af293 : Afu8g01810, A. niger CBS 513.88 : An05g02280, A. oryzae RIB40 : AO090026000198, A. flavus NRRL 3357 : AFL2G_07049 and A. niger ATCC 1015 : 135939-mRNA	#N/A	#N/A	0	0	0	0	0	0	0	0	0	0	0	0	0	0	0	0	0	0	0	0
AN7432	#N/A	1.07899	#N/A	Has domain(s) with predicted ornithine decarboxylase inhibitor activity	#N/A	#N/A	1	0	0	0	0	0	0	0	0	0	0	0	0	0	0	0	0	0	0	0
AN7451	#N/A	1.77779	#N/A	Putative NAD-glutamate dehydrogenase with a predicted role in glutamate and glutamine metabolism	#N/A	#N/A	1	1	0	0	0	0	0	0	0	0	0	0	0	0	0	0	0	0	0	0
AN7477	#N/A	2.02273	#N/A	0	AN7477	#N/A	0	0	0	0	0	0	0	0	0	0	0	0	0	0	0	0	0	0	0	0
AN7529	#N/A	0.588533	#N/A	Putative metal-dependent amidase	#N/A	#N/A	1	0	0	0	0	0	1	1	0	0	0	0	0	0	0	0	0	0	0	0
AN7538	#N/A	0.573325	#N/A	Has domain(s) with predicted ATP binding, DNA binding, helicase activity	#N/A	#N/A	0	0	0	1	1	0	0	1	0	0	0	0	0	0	0	0	1	1	0	0
AN5015	#N/A	1.38006	#N/A	Putative conidiation gene; transcript induced by light in in developmentally competent mycelia	#N/A	#N/A	0	0	0	0	0	0	0	0	0	0	0	0	0	0	0	0	0	0	1	0
AN7565	#N/A	1.30833	#N/A	Ortholog of A. fumigatus Af293 : Afu2g14940, A. niger CBS 513.88 : An15g03240, A. oryzae RIB40 : AO090012000409, A. flavus NRRL 3357 : AFL2G_03314 and A. niger ATCC 1015 : 181901-mRNA	#N/A	#N/A	0	0	0	0	0	0	0	0	0	0	0	0	0	0	0	0	0	0	0	0
AN7588	#N/A	0.246997	#N/A	Putative ribulose-phosphate 3-epimerase with a predicted role in the pentose-phosphate shunt	#N/A	#N/A	1	1	0	0	0	0	0	0	0	1	0	0	0	0	0	0	0	0	0	0
AN7667	#N/A	0.890644	#N/A	Has domain(s) with predicted substrate-specific transmembrane transporter activity, role in transmembrane transport and integral to membrane localization	#N/A	#N/A	0	0	0	0	0	0	0	0	0	0	0	0	0	0	0	0	0	0	0	0
AN7709	#N/A	1.40663	#N/A	Ortholog(s) have transferase activity, transferring pentosyl groups activity, role in charged-tRNA amino acid modification and cytoplasm localization	#N/A	#N/A	1	0	0	0	1	0	0	0	0	0	0	0	0	0	0	0	0	0	0	0
AN7711	#N/A	0.631024	#N/A	Ortholog(s) have ADP-ribose diphosphatase activity, role in ribose phosphate metabolic process and mitochondrion, nucleus localization	#N/A	#N/A	1	0	0	0	0	0	0	1	0	0	0	0	0	0	0	0	0	0	0	0
AN7727	#N/A	2.83395	#N/A	Ortholog of A. fumigatus Af293 : Afu5g07980, Afu5g14920, A. niger CBS 513.88 : An03g03960, A. oryzae RIB40 : AO090701000712, A. flavus NRRL 3357 : AFL2G_06297 and A. niger ATCC 1015 : 191642-mRNA	#N/A	#N/A	0	0	0	0	0	0	0	0	0	0	0	0	0	0	0	0	0	0	0	0
AN7737	#N/A	0.546001	#N/A	Ortholog(s) have protein serine/threonine kinase activity, role in meiotic recombination checkpoint, protein phosphorylation and nucleus localization	#N/A	#N/A	1	0	0	1	0	1	1	1	0	0	1	1	0	0	0	0	0	0	0	0
AN7744	#N/A	1.71153	#N/A	0	#N/A	#N/A	0	0	0	0	0	0	0	0	0	0	0	0	0	0	0	0	0	0	0	0
AN7764	#N/A	1.35311	#N/A	Has domain(s) with predicted ligase activity	#N/A	#N/A	1	0	0	0	0	0	0	1	0	0	0	0	0	0	0	0	0	0	0	0
AN7864	#N/A	3.50084	#N/A	Putative beta-1,4-xylosidase	#N/A	GH43	1	0	0	0	0	0	0	0	0	0	0	0	0	0	0	0	0	0	0	0
AN7970	#N/A	0.314452	#N/A	Has domain(s) with predicted phosphoric diester hydrolase activity and role in lipid metabolic process	#N/A	#N/A	0	0	0	0	0	0	0	0	0	0	0	0	0	0	0	0	0	0	0	0
AN8060	#N/A	0.63544	#N/A	Has domain(s) with predicted NAD binding, oxidoreductase activity, acting on the aldehyde or oxo group of donors, NAD or NADP as acceptor activity and role in cellular amino acid metabolic process, oxidation-reduction process	#N/A	#N/A	1	0	0	0	0	0	0	0	0	0	0	0	0	0	0	0	0	0	0	0
AN8075	#N/A	1.21489	#N/A	Putative deoxyhypusine synthase with a predicted role in arginine metabolism	#N/A	#N/A	1	0	0	0	0	0	1	0	0	0	0	0	0	0	0	0	0	0	0	0
AN8242	#N/A	3.64506	#N/A	Putative lipase	#N/A	#N/A	1	0	0	0	0	0	0	0	0	1	0	1	0	0	0	0	0	0	0	0
AN8280	#N/A	1.34923	#N/A	Putative long-chain-fatty-acid-CoA ligase with a predicted role in fatty acid metabolism; transcript induced in the presence of short and long chain fatty acids	#N/A	#N/A	1	1	0	0	0	0	1	1	0	1	0	0	0	0	0	0	0	0	0	0
AN8309	#N/A	3.21748	#N/A	Putative cytochrome P450	#N/A	#N/A	1	0	0	0	0	0	0	0	0	0	0	1	0	0	0	0	0	0	0	0
AN8370	#N/A	4.65342	#N/A	Has domain(s) with predicted monooxygenase activity and role in oxidation-reduction process	#N/A	#N/A	1	0	0	0	0	0	0	0	0	0	0	0	0	0	0	0	0	0	0	0
AN8403	#N/A	1.35403	#N/A	Has domain(s) with predicted nucleotide binding, oxidoreductase activity and role in oxidation-reduction process	#N/A	#N/A	1	0	0	0	0	0	0	0	0	0	0	0	0	0	0	0	0	0	0	0
AN8432	#N/A	2.74653	#N/A	Has domain(s) with predicted catalytic activity	AN8432	#N/A	0	0	0	0	0	0	0	0	0	0	0	0	0	0	0	0	0	0	0	0
AN8433	#N/A	6.0963	#N/A	Has domain(s) with predicted catalytic activity and role in metabolic process	#N/A	#N/A	1	0	0	0	0	0	0	0	0	0	0	1	1	0	0	0	0	0	0	0
AN8503	#N/A	1.81695	#N/A	0	#N/A	#N/A	0	0	0	0	0	0	0	0	0	0	0	0	0	0	0	0	0	0	0	0
AN7263	#N/A	3.56822	#N/A	Ortholog of A. oryzae RIB40 : AO090012000392, AO090009000463 and A. flavus NRRL 3357 : AFL2G_03298	#N/A	#N/A	0	0	0	0	0	0	0	0	0	0	0	0	0	0	0	0	0	0	0	0
AN8567	#N/A	1.29677	#N/A	0	#N/A	#N/A	0	0	0	0	0	0	0	0	0	0	0	0	0	0	0	0	0	0	0	0
AN8580	#N/A	1.19312	#N/A	Ortholog of A. fumigatus Af293 : Afu3g14900, A. niger CBS 513.88 : An06g00500, A. flavus NRRL 3357 : AFL2G_06451, A. niger ATCC 1015 : 177726-mRNA and A. terreus NIH2624 : ATEG_07369	#N/A	#N/A	0	0	0	0	0	0	0	0	0	0	0	0	0	0	0	0	0	0	0	0
AN8625	#N/A	0.688294	#N/A	Ortholog of A. fumigatus Af293 : Afu6g00680, A. niger CBS 513.88 : An11g07050, An05g01720, A. oryzae RIB40 : AO090005000281, AO090020000511 and A. flavus NRRL 3357 : AFL2G_00286, AFL2G_10819	#N/A	#N/A	0	0	0	0	0	0	0	0	0	1	0	0	0	0	0	0	0	0	0	0
AN8657	#N/A	2.10844	#N/A	Has domain(s) with predicted oxidoreductase activity and role in oxidation-reduction process	#N/A	#N/A	1	0	0	0	0	0	1	0	0	0	0	0	0	0	0	0	0	0	0	0
AN8695	#N/A	1.9516	#N/A	Ortholog of A. fumigatus Af293 : Afu6g02340, A. flavus NRRL 3357 : AFL2G_08152, N. fischeri NRRL 181 : NFIA_048600, A. terreus NIH2624 : ATEG_07216 and A. clavatus NRRL 1 : ACLA_098130	#N/A	#N/A	0	0	0	0	0	0	0	0	0	0	0	0	0	0	0	0	0	0	0	0
AN8724	#N/A	0.841522	#N/A	Has domain(s) with predicted role in RNA processing	#N/A	#N/A	0	0	0	0	0	0	0	0	0	0	0	0	0	0	0	0	0	0	0	0
AN8741	#N/A	1.78712	#N/A	Has domain(s) with predicted DNA binding, zinc ion binding activity and intracellular localization	#N/A	#N/A	0	0	0	1	1	0	0	1	0	1	0	0	0	0	0	0	0	0	0	0
AN8854	#N/A	2.4683	#N/A	Ortholog(s) have L-glutamine transmembrane transporter activity, L-isoleucine transmembrane transporter activity, L-tyrosine transmembrane transporter activity and role in amino acid transport, vacuolar transport	#N/A	#N/A	0	0	0	0	0	0	0	0	0	0	0	0	0	0	0	0	0	0	0	0
AN8858	#N/A	0.912914	#N/A	Forkhead-like transcription factor; multi-copy suppressor of nimA1	#N/A	#N/A	0	0	0	1	1	0	0	1	0	0	0	0	0	0	0	1	0	0	0	0
AN8860	#N/A	0.436221	#N/A	Ortholog(s) have nucleoside-triphosphatase activity, role in cellular response to oxidative stress, maturation of SSU-rRNA from tricistronic rRNA transcript (SSU-rRNA, 5.8S rRNA, LSU-rRNA) and cytoplasm, nucleus localization	#N/A	#N/A	1	0	0	0	1	0	0	1	0	1	0	1	0	0	0	0	0	0	0	0
AN8862	#N/A	0.410668	#N/A	Predicted myosin II; essential for polarized growth in the absence of microtubules	#N/A	#N/A	0	1	0	1	0	0	0	1	0	1	0	0	1	0	0	0	0	0	1	0
AN8864	#N/A	0.68927	#N/A	Has domain(s) with predicted ATP binding, ATPase activity, coupled to transmembrane movement of ions, phosphorylative mechanism, metal ion binding activity and role in ATP biosynthetic process, ATP catabolic process, cation transport	#N/A	#N/A	1	0	0	0	0	0	0	1	0	0	0	0	1	0	0	0	0	0	0	0
AN8880	#N/A	1.01294	#N/A	Putative vacuolar hydrolase sorting receptor	AN8880	#N/A	0	0	0	0	0	0	1	1	0	0	0	0	0	0	0	0	0	0	0	0
AN8882	#N/A	1.52949	#N/A	Ortholog of A. fumigatus Af293 : Afu8g02740, A. niger ATCC 1015 : 191330-mRNA, N. fischeri NRRL 181 : NFIA_096440 and A. fumigatus A1163 : AFUB_083850	#N/A	#N/A	0	0	0	0	0	0	0	0	0	0	0	0	0	0	0	0	0	0	0	0
AN9005	#N/A	2.85846	#N/A	Putative polyketide synthase (PKS)	#N/A	#N/A	1	0	0	0	0	0	0	0	0	0	0	1	0	0	0	0	0	0	0	0
AN9006	#N/A	6.82697	#N/A	Ortholog of A. fumigatus Af293 : Afu3g02540, Afu6g11710, Afu7g08440, A. niger CBS 513.88 : An09g05330, A. oryzae RIB40 : AO090038000212 and A. flavus NRRL 3357 : AFL2G_09016	AN9006	#N/A	0	0	0	0	0	0	0	0	0	0	0	0	0	0	0	0	0	0	0	0
AN9008	#N/A	1.43425	#N/A	Phytochrome photoreceptor, a red-light sensor that represses sexual development under red light; binds chromophore biliverdin; interacts with VeA and LreB	#N/A	#N/A	0	0	0	0	0	0	1	0	0	0	1	0	1	0	0	0	0	0	0	0
AN9193	#N/A	3.60987	#N/A	Ortholog(s) have intracellular localization	#N/A	#N/A	0	0	0	0	0	0	0	0	0	1	0	0	0	0	0	0	0	0	0	0
AN9259	#N/A	1.01653	#N/A	Has domain(s) with predicted prenyltransferase activity and integral to membrane localization	#N/A	#N/A	1	0	0	0	0	0	0	1	0	0	0	0	0	0	0	0	0	0	0	0
AN9323	#N/A	2.84751	#N/A	Ortholog of A. niger CBS 513.88 : An06g00670 and A. oryzae RIB40 : AO090102000286.1	#N/A	#N/A	0	0	0	0	0	0	0	0	0	0	0	0	0	0	0	0	0	0	0	0
AN9358	#N/A	1.20798	#N/A	Has domain(s) with predicted sequence-specific DNA binding activity and intracellular localization	#N/A	#N/A	0	0	0	1	1	0	0	1	0	0	0	0	0	0	0	0	0	0	0	0
AN9360	#N/A	1.05733	#N/A	Has domain(s) with predicted nucleic acid binding, zinc ion binding activity and intracellular localization	#N/A	#N/A	0	0	0	1	0	0	0	1	0	0	0	0	0	0	0	0	0	0	0	0
AN9377	#N/A	0.311672	#N/A	Ortholog of A. fumigatus Af293 : Afu3g02940, A. niger CBS 513.88 : An01g00550, A. flavus NRRL 3357 : AFL2G_08050, A. niger ATCC 1015 : 46862-mRNA and N. fischeri NRRL 181 : NFIA_004740	AN9377	#N/A	0	0	0	0	0	0	0	0	0	1	0	0	0	0	0	0	0	0	0	0
AN9382	#N/A	0.691613	#N/A	Has domain(s) with predicted role in transmembrane transport and integral to membrane localization	#N/A	#N/A	0	0	0	0	0	0	0	0	0	1	0	1	0	0	0	0	0	0	0	0
AN9392	#N/A	6.03847	#N/A	Has domain(s) with predicted role in transmembrane transport and integral to membrane localization	#N/A	#N/A	0	0	0	0	0	0	0	0	0	0	0	0	0	0	0	0	0	0	0	0
AN9438	#N/A	0.798355	#N/A	Has domain(s) with predicted methyltransferase activity	#N/A	#N/A	1	0	0	0	0	0	1	0	0	1	0	0	0	0	0	0	0	0	0	0
AN9444	#N/A	1.69939	#N/A	Ortholog of N. fischeri NRRL 181 : NFIA_041870 and A. terreus NIH2624 : ATEG_00486	AN9444	#N/A	0	0	0	0	0	0	0	0	0	0	1	1	0	0	0	0	0	0	1	0
AN9464	#N/A	0.522132	#N/A	Has domain(s) with predicted electron carrier activity, protein disulfide oxidoreductase activity and role in cell redox homeostasis	#N/A	#N/A	1	0	0	0	0	0	0	0	0	1	0	1	0	0	0	0	0	0	0	0
AN3573	-1.50507	0.989165	#N/A	Has domain(s) with predicted oxidoreductase activity, acting on the aldehyde or oxo group of donors, NAD or NADP as acceptor activity and role in oxidation-reduction process	#N/A	#N/A	1	1	0	0	0	0	0	1	0	0	0	0	0	0	0	0	0	0	0	0
							77	15	0	32	26	3	38	60	0	39	15	35	20	0	3	12	3	3	16	0
							3254	610	1	1018	1135	428	1306	2878	494	2140	555	1330	732	20	37	479	84	1051	465	1
							18.0597	3.3855	0.00555001	5.64991	6.29926	2.3754	7.24831	15.9729	2.7417	11.877	3.08025	7.38151	4.0626	0.111	0.20535	2.65845	0.4662	5.83306	2.58075	0.00555001
							19.3955	3.77834	0	8.06045	6.54912	0.755668	9.57179	15.1134	0	9.82368	3.77834	8.81612	5.03778	0	0.755668	3.02267	0.755668	0.755668	4.03023	0
							1.07396	1.11603	0	1.42665	1.03967	0.318122	1.32056	0.946186	0	0.827117	1.22663	1.19435	1.24004	0	3.6799	1.137	1.62091	0.129549	1.56165	0
										10			14				30		34		38		41		43
							18018
							397

## Sheet: snfA only
Genes significantly up regulated, in only the deltasnfA strain, post 24h growth on avicel
For each gene the MIPS, TargetP and CAZy were used to identfy the function and if a protein product was secreted or a carbohydrate-acting enzymes, respectively
							MIPS Funcat																				MIPS Funcat
Gene ID	WT	∆schA	∆snfA	AspGD description	TargetP	CAZy	1	2	4	10	11	12	14	16	18	20	30	32	34	36	38	40	41	42	43	47
AN0027	#N/A	#N/A	0.90598	Has domain(s) with predicted NADP binding, flavin adenine dinucleotide binding, flavin-containing monooxygenase activity and role in oxidation-reduction process	#N/A	#N/A	1	0	0	0	0	0	0	0	0	0	0	1	0	0	0	0	0	0	0	0
AN0048	#N/A	#N/A	1.43408	0	#N/A	#N/A	0	0	0	0	0	0	0	0	0	0	0	0	0	0	0	0	0	0	0	0
AN0104	#N/A	#N/A	0.24172	Has domain(s) with predicted transferase activity, transferring hexosyl groups activity and endoplasmic reticulum, integral to membrane localization	#N/A	GT58	1	0	0	0	0	0	1	0	0	0	0	0	0	0	0	0	0	0	0	0
AN0187	#N/A	#N/A	0.769897	0	#N/A	#N/A	0	0	0	0	0	0	0	0	0	0	0	0	0	0	0	0	0	0	0	0
AN0202	#N/A	#N/A	0.0369095	Putative zinc-finger transcription factor of the Zn(II)2Cys6 type involved in regulation of arginine catabolism; acts as a transcriptional activator of arginase (agaA) and ornithine transaminase (otaA) genes	#N/A	#N/A	1	0	0	0	1	0	0	0	0	0	0	0	0	0	0	0	0	0	0	0
AN0204	#N/A	#N/A	2.28248	Has domain(s) with predicted ATP binding, ATP-dependent helicase activity, nucleic acid binding activity	#N/A	#N/A	0	0	0	1	1	1	0	1	0	0	0	0	0	0	0	0	0	0	0	0
AN0360	#N/A	#N/A	0.571727	Ortholog(s) have cytoplasm, nucleolus localization	#N/A	#N/A	0	0	0	0	0	0	0	0	0	0	0	0	0	0	0	0	0	0	0	0
AN0368	#N/A	#N/A	0.68121	Has domain(s) with predicted RNA binding, RNA-directed DNA polymerase activity, ribonuclease H activity and role in RNA-dependent DNA replication	#N/A	#N/A	0	0	0	0	0	0	0	0	0	0	0	0	0	0	0	0	0	0	0	0
AN0409	#N/A	#N/A	0.60189	Ortholog of A. fumigatus Af293 : Afu1g04960, A. oryzae RIB40 : AO090003000840, A. flavus NRRL 3357 : AFL2G_02179, A. niger ATCC 1015 : 196651-mRNA and N. fischeri NRRL 181 : NFIA_019770	#N/A	#N/A	0	0	0	0	0	0	0	1	0	0	0	0	0	0	0	0	0	0	0	0
AN0427	#N/A	#N/A	0.860914	Ortholog of A. fumigatus Af293 : Afu1g04760, A. flavus NRRL 3357 : AFL2G_02155, A. niger ATCC 1015 : 206184-mRNA, N. fischeri NRRL 181 : NFIA_020000 and A. clavatus NRRL 1 : ACLA_029920	#N/A	#N/A	0	0	0	0	0	0	0	0	0	0	0	0	0	0	0	0	0	0	0	0
AN0568	#N/A	#N/A	1.00459	Has domain(s) with predicted DNA binding, sequence-specific DNA binding transcription factor activity, zinc ion binding activity, role in regulation of transcription, DNA-dependent, transcription, DNA-dependent and nucleus localization	#N/A	#N/A	0	0	0	0	0	0	0	0	0	0	0	0	0	0	0	0	0	0	0	0
AN0576	#N/A	#N/A	0.237986	Ortholog(s) have protein serine/threonine kinase activity, ubiquitin binding activity	#N/A	#N/A	1	0	0	0	0	0	1	1	0	0	0	0	0	0	0	0	0	0	0	0
AN0632	#N/A	#N/A	0.465382	Has domain(s) with predicted role in RNA splicing and spliceosomal complex localization	#N/A	#N/A	0	1	0	0	1	0	0	1	0	0	0	0	1	0	0	0	0	0	0	0
AN0658	#N/A	#N/A	0.236781	Has domain(s) with predicted DNA binding, copper ion binding, sequence-specific DNA binding transcription factor activity, role in regulation of transcription, DNA-dependent and nucleus localization	#N/A	#N/A	0	0	0	0	1	0	0	0	0	1	0	0	0	0	0	1	0	0	0	0
AN0664	#N/A	#N/A	0.70586	Putative 1-phosphatidylinositol-4,5-bisphosphate phosphodiesterase with a predicted role in phospholipid metabolism	#N/A	#N/A	1	0	0	0	0	0	0	1	0	0	1	0	0	0	0	0	0	0	0	0
AN0666	#N/A	#N/A	1.69365	Has domain(s) with predicted hydrolase activity and role in metabolic process	#N/A	#N/A	1	0	0	0	0	0	0	0	0	0	0	0	0	0	0	0	0	0	0	0
AN0704	#N/A	#N/A	0.869885	Ortholog of A. fumigatus Af293 : Afu1g13700, A. niger CBS 513.88 : An08g06760, A. oryzae RIB40 : AO090012000507, A. flavus NRRL 3357 : AFL2G_03405 and A. niger ATCC 1015 : 47444-mRNA	#N/A	#N/A	0	0	0	0	0	0	0	0	0	0	0	0	0	0	0	0	0	0	0	0
AN0721	#N/A	#N/A	0.752857	Protein involved in regulation of conidiophore development; interacts with putative transcription factor FlbB; specific to filamentous fungi	#N/A	#N/A	0	0	0	0	0	0	0	0	0	0	0	0	0	0	0	0	0	0	0	0
AN0806	#N/A	#N/A	0.77648	Ortholog(s) have nucleus localization	#N/A	#N/A	0	0	0	0	0	0	0	0	0	1	0	0	0	0	0	0	0	0	0	0
AN0834	#N/A	#N/A	0.609184	Putative ER protein-translocation complex subunit; transcript levels increase during the unfolded-protein response (UPR); ortholog of S. cerevisiae Sec63p	#N/A	#N/A	0	0	0	0	0	0	1	1	0	0	0	0	0	0	0	0	0	0	0	0
AN0854	#N/A	#N/A	1.75522	Ortholog of A. fumigatus Af293 : Afu1g15110, A. niger CBS 513.88 : An01g13270, A. oryzae RIB40 : AO090005001214, A. flavus NRRL 3357 : AFL2G_01145 and A. niger ATCC 1015 : 171241-mRNA	#N/A	#N/A	1	0	0	0	0	0	0	0	0	0	0	0	0	0	0	0	0	0	0	0
AN0859	#N/A	#N/A	1.19799	0	#N/A	#N/A	0	0	0	0	0	0	0	0	0	0	0	0	0	0	0	0	0	0	0	0
AN0867	#N/A	#N/A	0.99298	Ortholog of A. fumigatus Af293 : Afu1g15180, A. niger CBS 513.88 : An01g13480, A. oryzae RIB40 : AO090005001197, A. flavus NRRL 3357 : AFL2G_01130 and A. niger ATCC 1015 : 205428-mRNA	AN0867	#N/A	0	0	0	0	0	0	0	0	0	0	0	0	0	0	0	0	0	0	0	0
AN0868	#N/A	#N/A	0.299541	Acyl-CoA thioesterase; upregulated in A. oryzae and A. nidulans under hypoxic growth conditions	#N/A	#N/A	1	1	0	0	0	0	0	0	0	0	0	0	0	0	0	0	0	0	0	0
AN0920	#N/A	#N/A	2.38411	Ortholog of A. fumigatus Af293 : Afu1g15840, A. niger CBS 513.88 : An01g14230, A. niger ATCC 1015 : 172732-mRNA, N. fischeri NRRL 181 : NFIA_009480 and A. terreus NIH2624 : ATEG_05210	#N/A	#N/A	0	0	0	0	0	0	0	0	0	0	0	0	0	0	0	0	0	0	0	0
AN0989	#N/A	#N/A	0.270843	Has domain(s) with predicted role in transcription initiation, DNA-dependent and transcription factor TFIID complex localization	#N/A	#N/A	0	0	0	0	0	0	0	0	0	0	0	0	0	0	0	0	0	0	0	0
AN10026	#N/A	#N/A	2.37079	Has domain(s) with predicted oxidoreductase activity, acting on paired donors, with incorporation or reduction of molecular oxygen, 2-oxoglutarate as one donor, and incorporation of one atom each of oxygen into both donors activity	#N/A	#N/A	1	0	0	0	0	0	0	0	0	0	0	0	0	0	0	0	0	0	0	0
AN10119	#N/A	#N/A	0.202212	Ortholog(s) have poly(A)-specific ribonuclease activity, role in mRNA 3'-end processing, postreplication repair and PAN complex localization	#N/A	#N/A	1	0	0	1	1	0	1	1	1	1	0	0	0	0	0	0	0	0	0	0
AN10156	#N/A	#N/A	0.484116	Has domain(s) with predicted phosphotransferase activity, alcohol group as acceptor activity	#N/A	#N/A	1	0	0	0	0	0	0	1	0	0	0	0	0	0	0	0	0	0	0	0
AN10180	#N/A	#N/A	1.1149	Has domain(s) with predicted catalytic activity and role in nucleoside metabolic process	AN10180	#N/A	0	0	0	0	0	0	0	0	0	0	0	0	0	0	0	0	0	0	0	0
AN10581	#N/A	#N/A	1.69124	Ortholog of A. niger CBS 513.88 : An07g04900, A. flavus NRRL 3357 : AFL2G_10898, A. niger ATCC 1015 : 129373-mRNA, N. fischeri NRRL 181 : NFIA_078640 and A. clavatus NRRL 1 : ACLA_011890	AN10581	#N/A	0	0	0	0	0	0	0	0	0	0	0	0	0	0	0	0	0	0	0	0
AN10204	#N/A	#N/A	1.398	Has domain(s) with predicted nucleotide binding activity	#N/A	#N/A	0	0	0	0	0	0	0	0	0	0	0	0	0	0	0	0	0	0	0	0
AN10206	#N/A	#N/A	1.31906	Has domain(s) with predicted role in anaphase-promoting complex-dependent proteasomal ubiquitin-dependent protein catabolic process, regulation of mitotic metaphase/anaphase transition and anaphase-promoting complex localization	#N/A	#N/A	0	0	0	0	0	0	0	0	0	1	0	0	0	0	0	0	0	0	0	0
AN10278	#N/A	#N/A	0.732747	Ortholog(s) have mitochondrion localization	#N/A	#N/A	1	1	0	0	0	0	1	0	0	1	0	0	0	0	0	0	0	0	0	0
AN10303	#N/A	#N/A	1.08317	Ortholog of A. fumigatus Af293 : Afu2g13870, A. niger CBS 513.88 : An02g05230, A. oryzae RIB40 : AO090026000190, A. flavus NRRL 3357 : AFL2G_07056 and N. fischeri NRRL 181 : NFIA_089040	#N/A	#N/A	1	1	0	0	0	0	0	0	0	0	0	0	0	0	0	0	0	0	0	0
AN10307	#N/A	#N/A	1.24088	Has domain(s) with predicted zinc ion binding activity	#N/A	#N/A	0	0	0	0	0	0	0	0	0	0	0	0	0	0	0	0	0	0	0	0
AN10322	#N/A	#N/A	1.25831	Has domain(s) with predicted ATP binding, DNA binding, DNA-dependent ATPase activity and role in DNA metabolic process	#N/A	#N/A	0	0	0	0	0	0	0	0	0	0	0	0	0	0	0	0	0	0	0	0
AN10324	#N/A	#N/A	0.919297	Has domain(s) with predicted acid-amino acid ligase activity and role in post-translational protein modification	#N/A	#N/A	0	0	0	0	0	0	1	1	0	0	0	0	0	0	0	0	0	0	0	0
AN10331	#N/A	#N/A	0.47098	Has domain(s) with predicted DNA binding, sequence-specific DNA binding transcription factor activity, zinc ion binding activity, role in regulation of transcription, DNA-dependent, transcription, DNA-dependent and nucleus localization	#N/A	#N/A	0	0	0	0	1	0	0	0	0	0	0	0	0	0	0	0	0	0	0	0
AN10354	#N/A	#N/A	1.52261	Putative signal sequence processing protein with a predicted role in targeting proteins to the endoplasmic reticulum	#N/A	#N/A	0	0	0	0	0	0	1	1	0	0	0	0	0	0	0	0	0	0	0	0
AN10427	#N/A	#N/A	2.54986	#N/A	#N/A	#N/A	0	0	0	0	0	0	0	0	0	0	0	0	0	0	0	0	0	0	0	0
AN10456	#N/A	#N/A	1.34299	Has domain(s) with predicted cysteine-type peptidase activity and role in proteolysis	#N/A	#N/A	0	0	0	0	0	0	1	0	0	0	0	0	0	0	0	0	0	0	0	0
AN10548	#N/A	#N/A	0.329545	Has domain(s) with predicted DNA binding, sequence-specific DNA binding transcription factor activity, zinc ion binding activity, role in regulation of transcription, DNA-dependent, transcription, DNA-dependent and nucleus localization	#N/A	#N/A	1	0	0	0	1	0	0	1	0	0	0	0	0	0	0	0	0	0	0	0
AN10578	#N/A	#N/A	1.07314	Ortholog of A. fumigatus Af293 : Afu2g01810, A. oryzae RIB40 : AO090011000438, N. fischeri NRRL 181 : NFIA_034160, A. clavatus NRRL 1 : ACLA_093150 and A. fumigatus A1163 : AFUB_018880	#N/A	#N/A	0	0	0	0	0	0	0	0	0	1	0	0	0	0	0	0	0	0	0	0
AN10604	#N/A	#N/A	0.93725	Ortholog of A. fumigatus Af293 : Afu2g17760, A. niger CBS 513.88 : An03g02870, A. flavus NRRL 3357 : AFL2G_11113, N. fischeri NRRL 181 : NFIA_093160 and A. terreus NIH2624 : ATEG_01732, ATEG_02887	#N/A	#N/A	0	0	0	0	0	0	0	0	0	0	0	0	0	0	0	0	0	0	0	0
AN10619	#N/A	#N/A	0.868943	Has domain(s) with predicted carboxy-lyase activity, pyridoxal phosphate binding activity and role in carboxylic acid metabolic process	#N/A	#N/A	1	0	0	0	0	0	0	1	0	0	0	0	0	0	0	0	0	0	0	0
AN10657	#N/A	#N/A	1.31551	Has domain(s) with predicted catalytic activity and role in metabolic process	#N/A	#N/A	1	0	0	0	0	0	0	0	0	0	0	0	0	0	0	0	0	0	0	0
AN1067	#N/A	#N/A	2.70266	Has domain(s) with predicted oxidoreductase activity, role in antibiotic biosynthetic process and cytoplasm localization	#N/A	#N/A	0	0	0	0	0	0	0	0	0	0	0	0	0	0	0	0	0	0	0	0
AN1070	#N/A	#N/A	0.446106	Possible pseudogene, mariner element-related	#N/A	#N/A	0	0	0	0	0	0	0	0	0	0	0	0	0	0	0	0	0	0	0	0
AN10723	#N/A	#N/A	0.287276	Has domain(s) with predicted acetyltransferase activity and role in metabolic process	#N/A	#N/A	1	0	0	0	0	0	0	0	0	0	0	0	0	0	0	0	0	0	0	0
AN10729	#N/A	#N/A	1.28757	#N/A	#N/A	#N/A	0	0	0	0	0	0	0	0	0	0	0	0	0	0	0	0	0	0	0	0
AN10769	#N/A	#N/A	0.295627	Ortholog of A. fumigatus Af293 : Afu2g09170, A. niger CBS 513.88 : An12g04820, A. oryzae RIB40 : AO090011000778, A. flavus NRRL 3357 : AFL2G_05499 and N. fischeri NRRL 181 : NFIA_084700	#N/A	#N/A	0	0	0	0	0	0	0	0	0	0	0	0	0	0	0	0	0	0	0	0
AN10814	#N/A	#N/A	0.297593	Has domain(s) with predicted monooxygenase activity and role in oxidation-reduction process	#N/A	#N/A	1	0	0	0	0	0	0	0	0	0	0	0	0	0	0	0	0	0	0	0
AN10840	#N/A	#N/A	1.78109	Has domain(s) with predicted DNA binding, catalytic activity and role in base-excision repair	#N/A	#N/A	0	0	0	0	0	0	0	0	0	0	0	0	0	0	0	0	0	0	0	0
AN1089	#N/A	#N/A	1.12692	Ortholog(s) have ubiquitin protein ligase binding activity, role in positive regulation of ubiquitin-dependent endocytosis, regulation of intracellular transport and early endosome, late endosome localization	#N/A	#N/A	0	0	0	0	0	0	0	1	0	0	0	1	0	0	0	0	0	0	0	0
AN10919	#N/A	#N/A	2.68289	Putative beta-1,4-xylosidase	AN10919	#N/A	1	0	0	0	0	0	0	0	0	1	0	0	0	0	0	0	0	0	0	0
AN10950	#N/A	#N/A	0.862532	Cytochrome P450, member of CYP53A3 family; probable ortholog of A. niger bphA; required for utilization of benzamide and benzoate; transcription is inducible by benzoate and subject to carbon catabolite repression mediated by CreA	AN10950	#N/A	1	0	0	0	0	0	0	0	0	0	0	1	0	0	0	0	0	0	0	0
AN10956	#N/A	#N/A	1.16016	Putative MYST-type acetyltransferases; ortholog of S. cerevisiae Esa1p	#N/A	#N/A	1	0	0	1	1	0	1	1	0	0	0	0	0	0	0	0	0	0	0	0
AN10995	#N/A	#N/A	3.11038	0	#N/A	#N/A	0	0	0	0	0	0	0	0	0	0	0	0	0	0	0	0	0	0	0	0
AN11039	#N/A	#N/A	0.591184	Has domain(s) with predicted carbon-sulfur lyase activity and role in metabolic process	#N/A	#N/A	0	0	0	0	0	0	0	0	0	0	0	0	0	0	0	0	0	0	0	0
AN11042	#N/A	#N/A	3.21171	#N/A	#N/A	#N/A	0	0	0	0	0	0	0	0	0	0	0	0	0	0	0	0	0	0	0	0
AN11064	#N/A	#N/A	1.44586	Putative alpha-1,3-glucanase	AN11064	#N/A	1	1	0	0	0	0	0	1	0	1	0	0	0	0	0	0	1	1	0	0
AN11107	#N/A	#N/A	1.0579	Has domain(s) with predicted metal ion transmembrane transporter activity, role in metal ion transport, transmembrane transport and membrane localization	#N/A	#N/A	0	0	0	0	1	0	0	0	0	0	0	0	0	0	0	0	0	0	0	0
AN11147	#N/A	#N/A	0.187451	#N/A	#N/A	#N/A	0	0	0	0	0	0	1	1	1	0	1	0	0	0	0	1	0	0	1	0
AN11165	#N/A	#N/A	0.341982	Has domain(s) with predicted sequence-specific DNA binding transcription factor activity, zinc ion binding activity, role in regulation of transcription, DNA-dependent and nucleus localization	#N/A	#N/A	1	0	0	0	1	0	0	0	0	0	0	0	0	0	0	0	0	0	0	0
AN11170	#N/A	#N/A	3.14099	0	#N/A	#N/A	0	0	0	0	0	0	0	0	0	0	0	0	0	0	0	0	0	0	0	0
AN11177	#N/A	#N/A	1.19272	Has domain(s) with predicted nucleotide binding, oxidoreductase activity, zinc ion binding activity and role in oxidation-reduction process	#N/A	#N/A	1	1	0	0	0	0	0	0	0	0	0	0	0	0	0	0	0	0	0	0
AN1123	#N/A	#N/A	1.93716	Has domain(s) with predicted DNA binding, zinc ion binding activity, role in transcription, DNA-dependent and nucleus localization	#N/A	#N/A	0	0	0	0	0	0	0	0	0	0	0	0	0	0	0	0	0	0	0	0
AN11276	#N/A	#N/A	3.24389	0	#N/A	#N/A	0	0	0	0	0	0	0	0	0	0	0	0	0	0	0	0	0	0	0	0
AN11289	#N/A	#N/A	3.21625	#N/A	#N/A	#N/A	0	0	0	0	0	0	0	0	0	0	0	0	0	0	0	0	0	0	0	0
AN11292	#N/A	#N/A	3.24967	0	#N/A	#N/A	0	0	0	0	0	0	0	0	0	0	0	0	0	0	0	0	0	0	0	0
AN11341	#N/A	#N/A	2.54223	0	AN11341	#N/A	0	0	0	0	0	0	0	0	0	0	0	0	0	0	0	0	0	0	0	0
AN11399	#N/A	#N/A	3.20321	#N/A	#N/A	#N/A	0	0	0	0	0	0	0	0	0	0	0	0	0	0	0	0	0	0	0	0
AN11667	#N/A	#N/A	0.926804	#N/A	#N/A	#N/A	0	0	0	0	0	0	0	0	0	0	0	0	0	0	0	0	0	0	0	0
AN11695	#N/A	#N/A	0.852419	0	#N/A	#N/A	0	0	0	0	0	0	0	0	0	0	0	0	0	0	0	0	0	0	0	0
AN11720	#N/A	#N/A	0.940087	Has domain(s) with predicted catalytic activity	#N/A	#N/A	0	0	0	0	0	0	0	0	0	0	0	0	0	0	0	0	0	0	0	0
AN1175	#N/A	#N/A	1.47325	Has domain(s) with predicted role in rRNA processing and preribosome, small subunit precursor localization	#N/A	#N/A	0	0	0	0	1	1	0	1	0	0	0	1	0	0	0	0	0	0	0	0
AN11781	#N/A	#N/A	0.453264	0	#N/A	#N/A	0	0	0	0	0	0	0	0	0	0	0	0	0	0	0	0	0	0	0	0
AN11802	#N/A	#N/A	0.645382	Ortholog(s) have N-acetylglucosaminyldiphosphodolichol N-acetylglucosaminyltransferase activity and role in dolichol-linked oligosaccharide biosynthetic process	#N/A	#N/A	0	0	0	0	0	0	0	0	0	0	0	0	0	0	0	0	0	0	0	0
AN11880	#N/A	#N/A	1.20691	0	#N/A	#N/A	0	0	0	0	0	0	0	0	0	0	0	0	0	0	0	0	0	0	0	0
AN11902	#N/A	#N/A	0.0793077	Ortholog(s) have 5-formyltetrahydrofolate cyclo-ligase activity, role in folic acid-containing compound biosynthetic process and mitochondrion localization	#N/A	#N/A	0	0	0	0	0	0	0	0	0	0	0	0	0	0	0	0	0	0	0	0
AN11923	#N/A	#N/A	2.9563	0	#N/A	#N/A	0	0	0	0	0	0	0	0	0	0	0	0	0	0	0	0	0	0	0	0
AN11972	#N/A	#N/A	0.652813	0	#N/A	#N/A	0	0	0	0	0	0	0	0	0	0	0	0	0	0	0	0	0	0	0	0
AN11994	#N/A	#N/A	0.572715	Predicted Rho GTPase activating protein	#N/A	#N/A	0	0	0	0	0	0	0	0	0	0	0	0	0	0	0	0	0	0	0	0
AN12008	#N/A	#N/A	0.83028	Ortholog of A. niger CBS 513.88 : An12g05430	#N/A	#N/A	0	0	0	0	0	0	0	0	0	0	0	0	0	0	0	0	0	0	0	0
AN12012	#N/A	#N/A	1.30113	0	#N/A	#N/A	0	0	0	0	0	0	0	0	0	0	0	0	0	0	0	0	0	0	0	0
AN12066	#N/A	#N/A	3.27044	Has domain(s) with predicted catalytic activity and role in biosynthetic process	#N/A	#N/A	0	0	0	0	0	0	0	0	0	0	0	0	0	0	0	0	0	0	0	0
AN12093	#N/A	#N/A	1.36413	Ortholog of A. fumigatus Af293 : Afu6g11670, A. niger CBS 513.88 : An01g11550, A. flavus NRRL 3357 : AFL2G_02994, A. niger ATCC 1015 : 46386-mRNA and N. fischeri NRRL 181 : NFIA_057330	#N/A	#N/A	0	0	0	0	0	0	0	0	0	0	0	0	0	0	0	0	0	0	0	0
AN12126	#N/A	#N/A	2.66479	0	#N/A	#N/A	0	0	0	0	0	0	0	0	0	0	0	0	0	0	0	0	0	0	0	0
AN12151	#N/A	#N/A	0.82687	Has domain(s) with predicted catalytic activity and role in DNA repair	#N/A	#N/A	0	0	0	0	0	0	0	0	0	0	0	0	0	0	0	0	0	0	0	0
AN12170	#N/A	#N/A	1.01743	0	#N/A	#N/A	0	0	0	0	0	0	0	0	0	0	0	0	0	0	0	0	0	0	0	0
AN12204	#N/A	#N/A	0.652114	Has domain(s) with predicted intracellular localization	#N/A	#N/A	0	0	0	0	0	0	0	0	0	0	0	0	0	0	0	0	0	0	0	0
AN12354	#N/A	#N/A	2.61642	Ortholog of A. flavus NRRL 3357 : AFL2G_01691	#N/A	#N/A	0	0	0	0	0	0	0	0	0	0	0	0	0	0	0	0	0	0	0	0
AN12355	#N/A	#N/A	2.60246	0	#N/A	#N/A	0	0	0	0	0	0	0	0	0	0	0	0	0	0	0	0	0	0	0	0
AN12373	#N/A	#N/A	3.1584	0	#N/A	#N/A	0	0	0	0	0	0	0	0	0	0	0	0	0	0	0	0	0	0	0	0
AN12374	#N/A	#N/A	0.480294	Has domain(s) with predicted binding activity	#N/A	#N/A	0	0	0	0	0	0	0	0	0	0	0	0	0	0	0	0	0	0	0	0
AN12377	#N/A	#N/A	0.795087	0	#N/A	#N/A	0	0	0	0	0	0	0	0	0	0	0	0	0	0	0	0	0	0	0	0
AN12378	#N/A	#N/A	1.45947	0	#N/A	#N/A	0	0	0	0	0	0	0	0	0	0	0	0	0	0	0	0	0	0	0	0
AN12386	#N/A	#N/A	0.394058	Ortholog of A. fumigatus Af293 : Afu3g04020, A. oryzae RIB40 : AO090124000070, A. flavus NRRL 3357 : AFL2G_07976, A. niger ATCC 1015 : 191450-mRNA and N. fischeri NRRL 181 : NFIA_006310	#N/A	#N/A	0	0	0	0	0	0	0	0	0	0	0	0	0	0	0	0	0	0	0	0
AN1244	#N/A	#N/A	0.890077	Ortholog(s) have cytoplasm, nucleus localization	#N/A	#N/A	0	0	0	0	0	0	0	0	0	0	0	0	0	0	0	0	0	0	0	0
AN1245	#N/A	#N/A	0.797724	Ortholog of A. niger CBS 513.88 : An08g02270, A. flavus NRRL 3357 : AFL2G_07734, N. fischeri NRRL 181 : NFIA_015320, A. terreus NIH2624 : ATEG_00225 and A. clavatus NRRL 1 : ACLA_025190	#N/A	#N/A	0	0	0	0	0	0	0	0	0	0	0	0	0	0	0	0	0	0	0	0
AN1288	#N/A	#N/A	2.09367	Ortholog of A. fumigatus Af293 : Afu1g09770, A. niger CBS 513.88 : An08g01580, A. oryzae RIB40 : AO090012000866, A. flavus NRRL 3357 : AFL2G_03730 and A. niger ATCC 1015 : 208387-mRNA	#N/A	#N/A	0	0	0	0	0	0	0	0	0	0	0	0	0	0	0	0	0	0	0	0
AN1302	#N/A	#N/A	2.52755	Has domain(s) with predicted nucleotide binding activity	#N/A	#N/A	0	0	0	0	0	0	0	0	0	0	0	1	0	0	0	0	0	0	0	0
AN1306	#N/A	#N/A	0.709151	Protein with similarity to mammalian gelsolin; predicted role in actin filament severing	#N/A	#N/A	0	0	0	0	0	0	1	1	0	0	0	1	0	0	0	0	0	0	0	0
AN1320	#N/A	#N/A	2.79859	Has domain(s) with predicted serine-type peptidase activity and role in proteolysis	#N/A	#N/A	0	0	0	0	0	0	0	0	0	0	0	0	0	0	0	0	0	0	0	0
AN1349	#N/A	#N/A	0.417184	Has domain(s) with predicted nucleic acid binding activity	#N/A	#N/A	0	0	0	0	0	0	0	1	0	0	0	0	0	0	0	0	0	0	0	0
AN1354	#N/A	#N/A	3.12983	Putative ortholog of S. cerevisiae YIL091C; expression reduced after exposure to farnesol	#N/A	#N/A	0	0	0	0	1	0	0	0	0	0	0	0	0	0	0	0	0	0	0	0
AN1356	#N/A	#N/A	1.98448	Ortholog of A. fumigatus Af293 : Afu1g09300, A. niger CBS 513.88 : An08g00850, A. oryzae RIB40 : AO090005001593, A. flavus NRRL 3357 : AFL2G_01486 and A. niger ATCC 1015 : 176703-mRNA	#N/A	#N/A	0	0	0	0	0	0	0	0	0	0	0	0	0	0	0	0	0	0	0	0
AN1361	#N/A	#N/A	0.279226	0	AN1361	#N/A	0	0	0	0	0	0	0	0	0	0	0	0	0	0	0	0	0	0	0	0
AN1375	#N/A	#N/A	0.21979	Ortholog of A. fumigatus Af293 : Afu1g09060, A. oryzae RIB40 : AO090005001619, A. flavus NRRL 3357 : AFL2G_01506, N. fischeri NRRL 181 : NFIA_016580 and A. clavatus NRRL 1 : ACLA_026410	#N/A	#N/A	0	0	0	0	0	0	0	0	0	0	0	0	0	0	0	0	0	0	0	0
AN1392	#N/A	#N/A	0.811198	Ortholog of A. niger CBS 513.88 : An08g00350, A. oryzae RIB40 : AO090005001640, A. flavus NRRL 3357 : AFL2G_01524, N. fischeri NRRL 181 : NFIA_016780 and A. terreus NIH2624 : ATEG_08507	#N/A	#N/A	0	0	0	0	0	0	0	0	0	0	0	0	0	0	0	0	0	0	0	0
AN1400	#N/A	#N/A	0.714985	0	#N/A	#N/A	0	0	0	0	0	0	0	0	0	0	0	0	0	0	0	0	0	0	0	0
AN4539	#N/A	#N/A	0.900815	Ortholog of S. cerevisiae : MOH1, A. fumigatus Af293 : Afu2g02820, A. niger CBS 513.88 : An07g07170, A. oryzae RIB40 : AO090026000627 and A. flavus NRRL 3357 : AFL2G_06673	#N/A	#N/A	0	0	0	0	0	0	0	1	0	0	0	0	0	0	0	1	0	0	0	0
AN1470	#N/A	#N/A	2.4469	Ortholog of A. fumigatus Af293 : Afu8g04620, A. oryzae RIB40 : AO090023000316, A. flavus NRRL 3357 : AFL2G_04173, A. niger ATCC 1015 : 133197-mRNA and N. fischeri NRRL 181 : NFIA_097410	#N/A	#N/A	0	0	0	0	0	0	0	0	0	0	0	0	0	0	0	0	0	0	0	0
AN1525	#N/A	#N/A	1.10002	Ortholog(s) have peptidase activity, role in protein targeting to ER, signal peptide processing and signal peptidase complex localization	#N/A	#N/A	0	0	0	0	0	0	1	0	0	0	0	0	0	0	0	0	0	0	0	0
AN1527	#N/A	#N/A	1.49732	Ortholog(s) have fungal-type vacuole localization	AN1527	#N/A	0	0	0	0	0	0	0	0	0	0	0	0	0	0	0	0	0	0	0	0
AN1566	#N/A	#N/A	0.300146	Has domain(s) with predicted methyltransferase activity and role in metabolic process	#N/A	#N/A	0	0	0	0	0	0	0	0	0	0	0	0	0	0	0	0	0	0	0	0
AN1604	#N/A	#N/A	0.98255	Putative alpha-1,3-glucanase; predicted glycosyl phosphatidylinositol (GPI)-anchor	AN1604	GH71	1	1	0	0	0	0	0	1	0	0	0	0	0	0	0	0	1	1	0	0
AN1696	#N/A	#N/A	0.922453	Has domain(s) with predicted transferase activity, transferring acyl groups other than amino-acyl groups activity	#N/A	#N/A	0	0	0	0	0	0	0	0	0	1	0	1	0	0	0	0	0	0	1	0
AN1733	#N/A	#N/A	0.883942	Putative delta-1-pyrroline-5-carboxylate dehydrogenase with a predicted role in glutamate and glutamine metabolism; expression is negatively regulated by CreA	#N/A	#N/A	1	0	0	0	0	0	0	0	0	0	0	0	0	0	0	0	0	0	0	0
AN1760	#N/A	#N/A	0.0957827	Has domain(s) with predicted role in autophagic vacuole assembly and cytoplasm localization	#N/A	#N/A	0	0	0	0	0	0	1	0	0	0	0	0	0	0	0	0	0	0	0	0
AN1849	#N/A	#N/A	1.02523	Ortholog of A. fumigatus Af293 : Afu5g09930, A. niger CBS 513.88 : An12g10080, A. oryzae RIB40 : AO090010000537, A. flavus NRRL 3357 : AFL2G_11696 and A. niger ATCC 1015 : 46015-mRNA	#N/A	#N/A	0	0	0	0	0	0	0	0	0	1	0	0	0	0	0	0	0	0	0	0
AN1858	#N/A	#N/A	5.18496	Putative tryptophan 2,3-dioxygenase with a predicted role in aromatic amino acid biosynthesis	#N/A	#N/A	1	0	0	0	0	0	0	1	0	0	0	1	0	0	0	0	0	0	0	0
AN3425	#N/A	#N/A	1.7252	Has domain(s) with predicted binding activity, role in regulation of transcription, DNA-dependent and intracellular localization	#N/A	#N/A	0	0	0	0	0	0	0	0	0	1	0	0	0	0	0	0	0	0	0	0
AN1882	#N/A	#N/A	2.90512	Ortholog(s) have intracellular localization	#N/A	#N/A	1	1	0	0	0	0	0	0	0	0	0	0	0	0	0	0	0	0	0	0
AN1907	#N/A	#N/A	0.549527	Has domain(s) with predicted zinc ion binding activity	AN1907	#N/A	1	0	0	0	0	0	0	1	0	0	0	0	0	0	0	0	0	0	0	0
AN1926	#N/A	#N/A	2.37041	0	#N/A	#N/A	0	0	0	0	0	0	0	0	0	0	0	0	0	0	0	0	0	0	0	0
AN1995	#N/A	#N/A	0.948239	Ortholog of A. fumigatus Af293 : Afu4g10400, A. niger CBS 513.88 : An04g06400, A. oryzae RIB40 : AO090003001177, A. flavus NRRL 3357 : AFL2G_01870 and A. niger ATCC 1015 : 51156-mRNA	AN1995	#N/A	0	0	0	0	0	0	0	0	0	0	0	0	0	0	0	0	0	0	0	0
AN2020	#N/A	#N/A	0.726006	Has domain(s) with predicted sequence-specific DNA binding, sequence-specific DNA binding transcription factor activity and role in regulation of transcription, DNA-dependent	#N/A	#N/A	0	0	0	1	1	0	0	1	0	0	0	0	0	0	0	0	0	0	0	0
AN2045	#N/A	#N/A	0.738573	Has domain(s) with predicted calcium ion binding, mannosyl-oligosaccharide 1,2-alpha-mannosidase activity and membrane localization	AN2045	GH47	1	0	0	0	0	0	1	1	0	0	0	0	0	0	0	0	0	0	0	0
AN2063	#N/A	#N/A	0.520735	Has domain(s) with predicted GTP binding, GTPase activity	#N/A	#N/A	0	0	0	0	0	1	0	1	0	0	0	0	0	0	0	0	0	0	0	0
AN2070	#N/A	#N/A	1.65732	Ortholog of A. fumigatus Af293 : Afu2g04750, A. niger CBS 513.88 : An11g04410, A. oryzae RIB40 : AO090003000278, A. flavus NRRL 3357 : AFL2G_02702 and A. niger ATCC 1015 : 39038-mRNA	#N/A	#N/A	0	0	0	0	0	0	0	0	0	0	0	0	0	0	0	0	0	0	0	0
AN2075	#N/A	#N/A	1.18868	Has domain(s) with predicted monooxygenase activity and role in oxidation-reduction process	#N/A	#N/A	1	0	0	0	0	0	0	0	0	0	0	0	0	0	0	0	0	0	0	0
AN2121	#N/A	#N/A	1.14891	Has domain(s) with predicted proline racemase activity	#N/A	#N/A	0	0	0	0	0	0	0	0	0	0	0	0	0	0	0	0	0	0	0	0
AN2139	#N/A	#N/A	1.57604	Ortholog(s) have DNA 5'-adenosine monophosphate hydrolase activity, role in response to DNA damage stimulus and cytoplasm, nucleus localization	#N/A	#N/A	0	0	0	1	0	0	0	1	0	0	0	1	0	0	0	0	0	0	0	0
AN2146	#N/A	#N/A	0.877893	Ortholog of A. fumigatus Af293 : Afu2g16050, A. niger CBS 513.88 : An15g06400, A. oryzae RIB40 : AO090012000196, A. flavus NRRL 3357 : AFL2G_03123 and A. niger ATCC 1015 : 48844-mRNA	#N/A	#N/A	0	0	0	0	0	0	0	0	0	0	0	0	0	0	0	0	0	0	0	0
AN2150	#N/A	#N/A	2.25586	Has domain(s) with predicted ATP binding, proline-tRNA ligase activity, role in prolyl-tRNA aminoacylation and cytoplasm localization	#N/A	#N/A	0	0	0	0	0	1	0	0	0	0	0	0	0	0	0	0	0	0	0	0
AN2165	#N/A	#N/A	0.824616	Ortholog of A. fumigatus Af293 : Afu2g15860, A. niger CBS 513.88 : An15g06160, A. oryzae RIB40 : AO090012000226, A. flavus NRRL 3357 : AFL2G_03153 and A. niger ATCC 1015 : 48828-mRNA	#N/A	#N/A	0	0	0	0	0	0	0	0	0	0	0	0	0	0	0	0	0	0	0	0
AN2211	#N/A	#N/A	2.19022	Ortholog(s) have role in phosphorylation of RNA polymerase II C-terminal domain, transcription from RNA polymerase II promoter and TFIIK complex, mitochondrion localization	#N/A	#N/A	0	0	0	1	1	0	0	1	0	0	0	0	0	0	0	0	0	0	0	0
AN2242	#N/A	#N/A	2.39303	Ortholog of A. fumigatus Af293 : Afu5g06790, A. oryzae RIB40 : AO090701000215, A. flavus NRRL 3357 : AFL2G_05860, N. fischeri NRRL 181 : NFIA_036330 and A. clavatus NRRL 1 : ACLA_010180	AN2242	#N/A	0	0	0	0	0	0	0	0	0	0	0	0	0	0	0	0	0	0	0	0
AN2251	#N/A	#N/A	2.35027	Putative bestrophin-like protein; anion channel capable of transporting a wide range of organic anions across the plasma membrane; currents activated by elevated cytosolic Ca(2+)	#N/A	#N/A	0	0	0	0	0	0	0	0	0	0	0	0	0	0	0	0	0	0	0	0
AN2367	#N/A	#N/A	3.28322	Putative Zn(II)2Cys6 transcription factor; PalA-dependent expression independent of pH	#N/A	#N/A	0	0	0	0	0	0	0	0	0	0	0	1	0	0	0	0	0	0	0	0
AN3541	#N/A	#N/A	2.47669	#N/A	AN3541	#N/A	0	0	0	0	0	0	1	1	0	0	1	0	0	0	0	0	0	0	0	0
AN2492	#N/A	#N/A	0.170786	Ortholog of A. niger CBS 513.88 : An09g04620, A. oryzae RIB40 : AO090012000726, A. flavus NRRL 3357 : AFL2G_03599, A. niger ATCC 1015 : 212529-mRNA and N. fischeri NRRL 181 : NFIA_063260	#N/A	#N/A	0	0	0	0	0	0	0	0	0	0	0	0	0	0	0	0	0	0	0	0
AN2520	#N/A	#N/A	0.750154	Predicted G-protein coupled pheromone receptor; similar to S. cerevisiae Ste2p	#N/A	#N/A	0	0	0	0	0	0	0	0	0	0	1	0	0	0	0	1	0	0	0	0
AN2533	#N/A	#N/A	2.33737	Putative alpha-L-arabinofuranosidase	AN2533	GH43	1	0	0	0	0	0	0	0	0	0	0	0	0	0	0	0	0	0	0	0
AN2540	#N/A	#N/A	3.5647	0	#N/A	#N/A	0	0	0	0	0	0	0	0	0	0	0	0	0	0	0	0	0	0	0	0
AN2554	#N/A	#N/A	2.39336	Ortholog of A. fumigatus Af293 : Afu1g06730, A. niger CBS 513.88 : An18g05780, A. flavus NRRL 3357 : AFL2G_09119, A. niger ATCC 1015 : 42981-mRNA and N. fischeri NRRL 181 : NFIA_017950	#N/A	#N/A	0	0	0	0	1	0	1	1	0	0	1	0	0	0	0	0	0	0	0	0
AN2577	#N/A	#N/A	1.43704	Has domain(s) with predicted oxidoreductase activity and role in metabolic process	#N/A	#N/A	1	1	0	0	0	0	0	0	0	0	0	0	0	0	0	0	0	0	0	0
AN2611	#N/A	#N/A	2.58884	Has domain(s) with predicted role in isoprenoid biosynthetic process	#N/A	#N/A	1	0	0	0	0	0	0	0	0	0	0	0	0	0	0	0	0	0	0	0
AN2620	#N/A	#N/A	2.9556	#N/A	#N/A	#N/A	0	0	0	0	0	0	0	0	0	0	0	0	0	0	0	0	0	0	0	0
AN2653	#N/A	#N/A	3.21818	Has domain(s) with predicted monooxygenase activity and role in oxidation-reduction process	#N/A	#N/A	1	0	0	0	0	0	0	0	0	0	0	1	0	0	0	0	0	0	0	0
AN2662	#N/A	#N/A	3.66041	Has domain(s) with predicted carbon-nitrogen ligase activity, with glutamine as amido-N-donor, hydrolase activity, acting on carbon-nitrogen (but not peptide) bonds, in linear amides activity	#N/A	#N/A	1	0	0	0	0	0	0	0	0	0	0	0	0	0	0	0	0	0	0	0
AN2725	#N/A	#N/A	1.43005	Has domain(s) with predicted DNA binding, sequence-specific DNA binding transcription factor activity, zinc ion binding activity, role in regulation of transcription, DNA-dependent, transcription, DNA-dependent and nucleus localization	#N/A	#N/A	0	0	0	0	0	0	0	0	0	1	0	0	0	0	0	0	0	0	0	0
AN2778	#N/A	#N/A	4.60561	Has domain(s) with predicted heme binding activity	#N/A	#N/A	0	0	0	0	0	0	0	0	0	0	0	0	0	0	0	0	0	0	0	0
AN2784	#N/A	#N/A	2.64276	Ortholog of A. nidulans FGSC A4 : AN1020, A. fumigatus Af293 : Afu1g12970, A. niger CBS 513.88 : An15g05320, A. oryzae RIB40 : AO090012000596 and A. flavus NRRL 3357 : AFL2G_03483	#N/A	#N/A	0	0	0	0	0	0	0	0	0	0	0	0	0	0	0	0	0	0	0	0
AN2801	#N/A	#N/A	0.639346	Has domain(s) with predicted oxidoreductase activity and role in oxidation-reduction process	#N/A	#N/A	1	0	0	0	0	0	0	0	0	0	0	0	0	0	0	0	0	0	0	0
AN2990	#N/A	#N/A	1.26142	Ortholog of A. flavus NRRL 3357 : AFL2G_01322	#N/A	#N/A	0	0	0	0	0	0	0	0	0	0	0	0	0	0	0	0	0	0	0	0
AN2994	#N/A	#N/A	0.959199	Ortholog of A. niger CBS 513.88 : An02g12350, A. flavus NRRL 3357 : AFL2G_01318, A. niger ATCC 1015 : 52433-mRNA and A. terreus NIH2624 : ATEG_01608	AN2994	#N/A	0	0	0	1	0	0	0	1	0	0	0	1	1	0	0	1	0	0	0	0
AN3003	#N/A	#N/A	0.650661	Ortholog of A. fumigatus Af293 : Afu3g08730, A. niger CBS 513.88 : An02g12490, A. oryzae RIB40 : AO090005001395, A. flavus NRRL 3357 : AFL2G_01304 and A. niger ATCC 1015 : 215044-mRNA	#N/A	#N/A	0	0	0	0	0	0	1	1	0	0	1	0	0	0	0	1	0	0	0	0
AN3016	#N/A	#N/A	0.195895	Ortholog of A. fumigatus Af293 : Afu3g08830, A. niger CBS 513.88 : An16g02060, A. oryzae RIB40 : AO090005001385, A. flavus NRRL 3357 : AFL2G_01295 and A. niger ATCC 1015 : 183269-mRNA	#N/A	#N/A	0	0	0	0	0	0	0	0	0	0	0	0	0	0	0	0	0	0	0	0
AN3033	#N/A	#N/A	0.364303	Has domain(s) with predicted DNA primase activity, zinc ion binding activity, role in DNA replication, synthesis of RNA primer and nucleus localization	#N/A	#N/A	0	0	0	1	1	0	0	1	0	0	0	0	0	0	0	0	0	0	0	0
AN3040	#N/A	#N/A	0.852308	Ortholog of A. fumigatus Af293 : Afu3g09100, A. niger CBS 513.88 : An16g02670, A. oryzae RIB40 : AO090005001340, A. flavus NRRL 3357 : AFL2G_01258 and A. niger ATCC 1015 : 183372-mRNA	#N/A	#N/A	0	0	0	0	0	0	0	0	0	0	0	0	0	0	0	0	0	0	0	0
AN3104	#N/A	#N/A	0.305871	Putative allantoicase with a predicted role in purine metabolism	#N/A	#N/A	1	0	0	0	0	0	0	0	0	1	0	0	0	0	0	0	0	0	0	0
AN3115	#N/A	#N/A	2.66864	Has domain(s) with predicted substrate-specific transmembrane transporter activity, role in transmembrane transport and integral to membrane localization	AN3115	#N/A	0	0	0	0	0	0	0	0	0	0	0	0	0	0	0	0	0	0	0	0
AN3127	#N/A	#N/A	0.372119	Predicted glycosylphosphatidylinositol (GPI)-anchored protein	AN3127	#N/A	0	0	0	0	0	0	0	0	0	0	0	0	0	0	0	0	0	0	0	0
AN3142	#N/A	#N/A	0.382274	Ortholog of A. fumigatus Af293 : Afu3g13100, A. niger CBS 513.88 : An02g09000, A. oryzae RIB40 : AO090012000819, A. flavus NRRL 3357 : AFL2G_03685 and A. niger ATCC 1015 : 52354-mRNA	#N/A	#N/A	0	0	0	0	0	0	0	0	0	0	0	0	0	0	0	0	0	0	0	0
AN3285	#N/A	#N/A	2.70887	Ortholog of A. fumigatus Af293 : Afu4g01270, N. fischeri NRRL 181 : NFIA_044020 and A. fumigatus A1163 : AFUB_101760	AN3285	#N/A	0	0	0	0	0	0	0	0	0	0	0	0	0	0	0	0	0	0	0	0
AN3290	#N/A	#N/A	3.72673	Has domain(s) with predicted DNA binding, sequence-specific DNA binding transcription factor activity, zinc ion binding activity, role in regulation of transcription, DNA-dependent, transcription, DNA-dependent and nucleus localization	#N/A	#N/A	1	0	0	0	1	0	0	0	0	0	0	0	0	0	0	0	0	0	0	0
AN3373	#N/A	#N/A	0.0612881	Has domain(s) with predicted DNA-directed DNA polymerase activity, damaged DNA binding activity and role in DNA repair	#N/A	#N/A	1	0	0	1	0	0	0	1	0	0	0	1	0	0	0	0	0	0	0	0
AN3464	#N/A	#N/A	1.26958	Has domain(s) with predicted protein-L-isoaspartate (D-aspartate) O-methyltransferase activity and role in protein modification process	#N/A	#N/A	1	0	0	0	0	0	1	0	0	0	0	0	0	0	0	0	0	0	0	0
AN3482	#N/A	#N/A	0.814037	0	#N/A	#N/A	0	0	0	0	0	0	0	0	0	0	0	0	0	0	0	0	0	0	0	0
AN3519	#N/A	#N/A	0.578737	Ortholog of A. niger CBS 513.88 : An12g01630, A. niger ATCC 1015 : 189637-mRNA, N. fischeri NRRL 181 : NFIA_006060 and A. fumigatus A1163 : AFUB_044160	#N/A	#N/A	0	0	0	0	0	0	1	0	0	0	0	1	0	0	0	0	0	0	0	0
AN3582	#N/A	#N/A	4.11571	Ortholog of A. fumigatus Af293 : Afu4g12980, A. niger CBS 513.88 : An01g08560, A. flavus NRRL 3357 : AFL2G_10382, A. niger ATCC 1015 : 129139-mRNA and N. fischeri NRRL 181 : NFIA_103370	#N/A	#N/A	0	0	0	0	0	0	0	0	0	1	0	0	0	0	0	0	0	0	0	0
AN3584	#N/A	#N/A	0.704113	Ortholog(s) have phosphatidylinositol-3-phosphate binding activity and role in CVT pathway, early endosome to Golgi transport, mitochondrion degradation, piecemeal microautophagy of nucleus	#N/A	#N/A	0	0	0	0	0	0	1	1	0	0	0	0	0	0	0	0	0	0	0	0
AN3587	#N/A	#N/A	2.4201	Ubiquitin processing protease involved in carbon catabolite repression	#N/A	#N/A	1	0	0	0	0	0	1	0	0	0	0	0	0	0	0	0	0	0	0	0
AN3592	#N/A	#N/A	1.35299	Putative calnexin with a predicted role in protein folding and protein quality control on the endoplasmic reticulum (ER) membrane	AN3592	#N/A	0	0	0	1	0	0	1	1	0	0	0	1	1	0	0	0	0	0	0	0
AN3607	#N/A	#N/A	0.981629	Putative zinc-finger transcription factor involved in blue-light responsive differentiation; interacts with VeA, FphA, and LreA; similar to N. crassa blue-light-sensing component WC-2	#N/A	#N/A	0	0	0	0	1	0	0	0	0	1	0	0	0	0	0	0	0	0	0	0
AN3608	#N/A	#N/A	1.40744	Putative ATP-binding cassette (ABC) transporter; atrC mRNA levels increase in response to cyclohexamide treatment	#N/A	#N/A	1	0	0	0	0	0	0	1	0	1	0	1	1	0	0	0	0	0	0	0
AN3624	#N/A	#N/A	2.11583	Protein required for conidia pigmentation, predicted to act as a copper transporter; mutants produce yellow conidia at high pH and green conidia at low pH	#N/A	#N/A	0	0	0	0	0	0	0	1	0	0	0	0	1	0	0	0	0	0	0	0
AN3628	#N/A	#N/A	1.79186	Putative peptide alpha-N-acetyltransferase with a predicted role in protein, peptide, and amino acid metabolism	#N/A	#N/A	1	0	0	0	1	0	1	1	0	0	0	0	0	0	0	0	0	0	0	0
AN3740	#N/A	#N/A	0.960406	Has domain(s) with predicted catalytic activity and role in metabolic process	#N/A	#N/A	0	0	0	0	0	0	0	0	0	0	0	0	0	0	0	0	0	0	0	0
AN3759	#N/A	#N/A	0.533822	Ortholog(s) have thiol oxidase activity, role in protein thiol-disulfide exchange and microsome localization	AN3759	#N/A	1	0	0	1	0	0	1	0	0	0	0	0	1	0	0	1	0	0	0	0
AN3819	#N/A	#N/A	0.747278	Ortholog of A. fumigatus Af293 : Afu2g03680, A. niger CBS 513.88 : An07g08240, A. niger ATCC 1015 : 180131-mRNA, N. fischeri NRRL 181 : NFIA_036030 and A. terreus NIH2624 : ATEG_09522	#N/A	#N/A	0	0	0	0	0	0	1	0	0	0	0	0	0	0	0	0	0	0	0	0
AN3875	#N/A	#N/A	0.57481	Ortholog of A. fumigatus Af293 : Afu4g08260, N. fischeri NRRL 181 : NFIA_107910, A. clavatus NRRL 1 : ACLA_047610 and A. fumigatus A1163 : AFUB_065360	#N/A	#N/A	0	0	0	0	0	0	0	0	0	0	0	0	0	0	0	0	0	0	0	0
AN3926	#N/A	#N/A	1.37771	Ortholog of A. fumigatus Af293 : Afu6g08380, A. niger CBS 513.88 : An11g01650, A. oryzae RIB40 : AO090003000092, A. flavus NRRL 3357 : AFL2G_02859 and A. niger ATCC 1015 : 122220-mRNA	#N/A	#N/A	0	0	0	1	0	0	1	1	0	0	1	0	0	0	0	0	0	0	0	0
AN3999	#N/A	#N/A	0.735428	Putative HECT ubiquitin ligase	#N/A	#N/A	0	0	0	1	1	0	1	1	0	0	0	0	0	0	0	0	0	0	0	0
AN4114	#N/A	#N/A	0.521103	Has domain(s) with predicted nucleotide binding, oxidoreductase activity and role in oxidation-reduction process	#N/A	#N/A	1	1	0	0	0	0	0	0	0	0	0	1	1	0	0	0	0	0	0	0
AN4134	#N/A	#N/A	0.448769	Putative kinase response regulator of a two-component phosphorelay system	#N/A	#N/A	0	0	0	1	1	0	1	0	0	0	1	1	1	0	0	1	0	0	1	0
AN4139	#N/A	#N/A	0.659063	#N/A	#N/A	PL4	0	0	0	0	0	0	0	0	0	0	0	0	0	0	0	0	0	0	0	0
AN4169	#N/A	#N/A	0.588053	Ortholog of A. fumigatus Af293 : Afu6g07890, A. niger CBS 513.88 : An11g02780, A. oryzae RIB40 : AO090003000146, A. flavus NRRL 3357 : AFL2G_02814 and A. niger ATCC 1015 : 119698-mRNA	#N/A	#N/A	0	0	0	0	0	0	0	0	0	1	0	0	0	0	0	0	0	0	0	0
AN4173	#N/A	#N/A	1.25342	Has domain(s) with predicted role in transmembrane transport and integral to membrane localization	#N/A	#N/A	0	0	0	0	0	0	0	1	0	0	1	0	1	0	0	0	0	0	0	0
AN4239	#N/A	#N/A	0.944472	Ortholog of A. fumigatus Af293 : Afu1g06410, A. niger CBS 513.88 : An18g05420, A. oryzae RIB40 : AO090001000441, A. flavus NRRL 3357 : AFL2G_09087 and A. niger ATCC 1015 : 49934-mRNA	#N/A	#N/A	0	0	0	0	0	0	1	0	0	0	0	0	0	0	0	0	0	0	0	0
AN4285	#N/A	#N/A	1.05219	Has domain(s) with predicted RNA binding activity	#N/A	#N/A	0	0	0	0	1	1	0	1	0	0	0	0	0	0	0	0	0	0	0	0
AN4335	#N/A	#N/A	0.957306	Predicted mariner transposon-related ORF	#N/A	#N/A	0	0	0	0	0	0	0	0	0	0	0	0	0	0	0	0	0	0	0	0
AN4362	#N/A	#N/A	0.452021	Ortholog of A. fumigatus Af293 : Afu4g06500, A. oryzae RIB40 : AO090023000936, A. flavus NRRL 3357 : AFL2G_04749, N. fischeri NRRL 181 : NFIA_109690 and A. terreus NIH2624 : ATEG_05574	#N/A	#N/A	0	0	0	0	0	0	0	0	0	1	0	0	0	0	0	0	0	0	0	0
AN4424	#N/A	#N/A	2.26291	Has domain(s) with predicted FMN binding, heme binding, oxidoreductase activity and role in oxidation-reduction process	#N/A	#N/A	1	1	0	0	0	0	0	0	0	0	0	0	0	0	0	0	0	0	0	0
AN4665	#N/A	#N/A	2.87161	Has domain(s) with predicted nucleic acid binding, nucleotide binding activity	#N/A	#N/A	0	0	0	0	1	0	1	1	0	0	0	0	0	0	0	0	0	0	0	0
AN4698	#N/A	#N/A	0.795906	Ortholog of A. fumigatus Af293 : Afu5g08750, A. niger CBS 513.88 : An07g04700, A. flavus NRRL 3357 : AFL2G_10885, A. niger ATCC 1015 : 180062-mRNA and N. fischeri NRRL 181 : NFIA_078540	#N/A	#N/A	0	0	0	0	0	0	0	0	0	0	0	0	0	0	0	0	0	0	0	0
AN4711	#N/A	#N/A	1.31989	Ortholog of A. fumigatus Af293 : Afu5g08650, A. niger CBS 513.88 : An07g04840, A. oryzae RIB40 : AO090020000424, A. flavus NRRL 3357 : AFL2G_10897 and A. niger ATCC 1015 : 39960-mRNA	#N/A	#N/A	0	0	0	0	0	0	0	0	0	0	0	0	0	0	0	0	0	0	0	0
AN4716	#N/A	#N/A	2.05928	Ortholog(s) have alpha-1,6-mannosyltransferase activity, role in protein N-linked glycosylation and alpha-1,6-mannosyltransferase complex localization	AN4716	GT32	1	0	0	0	0	0	1	0	0	0	0	0	0	0	0	1	0	0	1	0
AN4759	#N/A	#N/A	0.353118	Predicted Rab guanine nucleotide exchange factor (Rab GEF)	#N/A	#N/A	0	0	0	0	0	0	0	0	0	1	0	0	0	0	0	0	0	0	0	0
AN4836	#N/A	#N/A	0.847084	Has domain(s) with predicted acetyl-CoA transporter activity and integral to membrane localization	#N/A	#N/A	0	0	0	0	0	0	0	0	0	0	0	0	0	0	0	0	0	0	0	0
AN4872	#N/A	#N/A	0.579085	Fusion protein consisting of N-terminal ubiquitin and C-terminal extension protein (CEP) of the small ribosomal subunit; transcript upregulated in response to camptothecin	#N/A	#N/A	0	0	0	0	0	1	1	1	0	0	0	1	0	0	0	0	0	0	1	0
AN4874	#N/A	#N/A	1.24546	Ortholog(s) have endoribonuclease activity, role in RNA catabolic process, apoptosis, cell morphogenesis and cytosol, extracellular region, vacuole localization	#N/A	#N/A	1	0	0	0	1	0	0	1	0	0	0	0	0	0	0	1	0	0	0	0
AN4957	#N/A	#N/A	1.32737	Putative galactokinase with a predicted role in galactose and galactitol metabolism	#N/A	#N/A	1	0	0	0	1	0	0	1	0	0	0	0	0	0	0	0	0	0	0	0
AN5108	#N/A	#N/A	0.49501	Ortholog of A. fumigatus Af293 : Afu1g07660, A. niger CBS 513.88 : An07g10310, A. oryzae RIB40 : AO090012001018, A. flavus NRRL 3357 : AFL2G_03876 and A. niger ATCC 1015 : 39569-mRNA	#N/A	#N/A	0	0	0	0	0	0	0	0	0	0	0	0	0	0	0	0	0	0	0	0
AN5153	#N/A	#N/A	0.387955	Ortholog of A. fumigatus Af293 : Afu1g07100, A. niger CBS 513.88 : An07g09720, A. oryzae RIB40 : AO090012000962, A. flavus NRRL 3357 : AFL2G_03828 and A. niger ATCC 1015 : 181414-mRNA	AN5153	#N/A	0	0	0	0	0	0	0	0	0	0	0	0	0	0	0	0	0	0	0	0
AN5169	#N/A	#N/A	0.894124	Ortholog of A. fumigatus Af293 : Afu6g07020, A. oryzae RIB40 : AO090012000944, A. flavus NRRL 3357 : AFL2G_03810, N. fischeri NRRL 181 : NFIA_052660 and A. terreus NIH2624 : ATEG_03733	#N/A	#N/A	0	0	0	0	0	0	0	0	0	0	0	0	0	0	0	0	0	0	0	0
AN5180	#N/A	#N/A	1.14766	Ortholog of A. fumigatus Af293 : Afu6g07110, A. niger CBS 513.88 : An07g09380, A. flavus NRRL 3357 : AFL2G_03801, A. niger ATCC 1015 : 209331-mRNA and N. fischeri NRRL 181 : NFIA_052760	#N/A	#N/A	0	0	0	0	0	0	0	0	0	0	0	0	0	0	0	0	0	0	0	0
AN5333	#N/A	-1.78323	3.08556	Putative pectate lyase, involved in degradation of pectin	AN5333	PL1	1	0	0	0	0	0	0	0	0	1	0	0	0	0	0	0	0	0	0	0
AN5354	#N/A	#N/A	0.947512	Has domain(s) with predicted nucleotide binding, oxidoreductase activity, transferase activity, transferring acyl groups other than amino-acyl groups, zinc ion binding activity and role in oxidation-reduction process	#N/A	#N/A	1	1	0	0	0	0	0	1	0	0	0	0	0	0	0	0	0	0	0	0
AN5408	#N/A	#N/A	2.25461	Has domain(s) with predicted RNA binding, ribonuclease III activity and role in RNA processing	#N/A	#N/A	0	0	0	0	0	0	0	0	0	0	0	0	0	0	0	0	0	0	0	0
AN5426	#N/A	#N/A	3.20314	Putative threonine aldolase with a predicted role in glycine, serine, and threonine metabolism	#N/A	#N/A	1	0	0	0	0	0	0	1	0	0	0	0	0	0	0	0	0	0	0	0
AN5438	#N/A	#N/A	1.72503	Ortholog(s) have Hsp70 protein binding, Hsp90 protein binding activity, role in protein folding and cytoplasm localization	#N/A	#N/A	0	0	0	0	0	0	1	1	0	0	0	1	0	0	0	0	0	0	0	0
AN5481	#N/A	#N/A	0.815766	Has domain(s) with predicted Rho guanyl-nucleotide exchange factor activity, role in regulation of Rho protein signal transduction and intracellular localization	#N/A	#N/A	0	0	0	0	0	0	0	0	0	0	0	0	0	0	0	0	0	0	0	0
AN5507	#N/A	#N/A	4.36669	Has domain(s) with predicted monooxygenase activity and role in oxidation-reduction process	#N/A	#N/A	0	0	0	0	0	0	0	0	0	0	0	0	0	0	0	0	0	0	0	0
AN5532	#N/A	#N/A	0.604643	Has domain(s) with predicted nucleic acid binding, zinc ion binding activity	#N/A	#N/A	0	0	0	0	0	0	0	0	0	0	0	0	0	0	0	0	0	0	0	0
AN5582	#N/A	#N/A	0.258796	0	#N/A	#N/A	0	0	0	0	0	0	0	0	0	0	0	0	0	0	0	0	0	0	0	0
AN5585	#N/A	#N/A	2.27735	Putative C-3 sterol keto reductase with a predicted role in sterol metabolism	#N/A	#N/A	1	0	0	0	0	0	0	0	0	0	0	0	0	0	0	0	0	0	0	0
AN5608	#N/A	#N/A	2.95229	Ortholog of A. nidulans FGSC A4 : AN4473, A. fumigatus Af293 : Afu4g07720, A. niger CBS 513.88 : An14g07030, An04g02100 and A. oryzae RIB40 : AO090023000800, AO090009000070	#N/A	#N/A	1	0	0	0	0	0	0	0	0	0	0	1	1	0	0	0	0	0	0	0
AN5626	#N/A	#N/A	2.84403	Acetyl-CoA synthase, required for utilization of acetate as a carbon source; transcriptional induction by acetate is mediated by FacB; carbon catabolite repression is mediated by CreA	#N/A	#N/A	1	1	0	0	0	0	0	0	0	0	0	0	0	0	0	0	0	0	0	0
AN5691	#N/A	#N/A	0.597918	Has domain(s) with predicted sequence-specific DNA binding transcription factor activity, zinc ion binding activity, role in regulation of transcription, DNA-dependent and nucleus localization	#N/A	#N/A	0	0	0	0	0	0	0	0	0	1	0	0	0	0	0	0	0	0	0	0
AN5743	#N/A	#N/A	0.531618	Putative potassium-transporting ATPase with a predicted role in energy metabolism	#N/A	#N/A	0	0	0	0	0	0	0	1	0	0	0	1	1	0	0	0	0	0	0	0
AN5784	#N/A	#N/A	1.30525	Ortholog(s) have role in proteasomal ubiquitin-dependent protein catabolic process, proteasomal ubiquitin-independent protein catabolic process and proteasome core complex, beta-subunit complex localization	#N/A	#N/A	0	0	0	0	0	0	1	1	0	0	0	1	0	0	0	0	0	0	0	0
AN5837	#N/A	#N/A	1.56643	Putative cytochrome P450	AN5837	#N/A	1	0	0	0	0	0	0	0	0	0	0	1	0	0	0	0	0	0	0	0
AN5888	#N/A	#N/A	0.648808	Ortholog(s) have UDP-N-acetylglucosamine-dolichyl-phosphate N-acetylglucosaminephosphotransferase activity, role in aerobic respiration, protein N-linked glycosylation and UDP-N-acetylglucosamine transferase complex localization	#N/A	#N/A	1	0	0	1	0	0	1	0	0	0	0	0	0	0	0	0	0	0	0	0
AN5908	#N/A	#N/A	0.914859	Putative triose-phosphate isomerase with a predicted role in glycolysis	#N/A	#N/A	1	1	0	0	0	0	0	0	0	0	0	0	0	0	0	0	0	0	0	0
AN5916	#N/A	#N/A	0.705421	Mitochondrial enoyl-CoA hydratase, involved in fatty acid beta-oxidation; required for growth on short-chain fatty acids and for catabolism of isoleucine and valine; transcription is induced by fatty acids	#N/A	#N/A	1	1	0	0	0	0	0	0	0	1	0	0	0	0	0	0	0	0	0	0
AN5968	#N/A	#N/A	2.92182	Has domain(s) with predicted amino acid transmembrane transporter activity, role in amino acid transmembrane transport and membrane localization	#N/A	#N/A	1	0	0	0	0	0	0	0	0	0	0	0	0	0	0	0	0	0	0	0
AN5980	#N/A	#N/A	1.0239	Ortholog of A. fumigatus Af293 : Afu2g10310, A. niger CBS 513.88 : An16g04680, A. oryzae RIB40 : AO090011000607, A. flavus NRRL 3357 : AFL2G_05359 and A. niger ATCC 1015 : 183811-mRNA	#N/A	#N/A	0	0	0	0	0	0	0	0	0	0	0	0	0	0	0	0	0	0	0	0
AN5981	#N/A	#N/A	0.358853	Ortholog(s) have myosin I binding activity, role in actin cytoskeleton organization and actin cortical patch localization	#N/A	#N/A	0	0	0	0	0	0	0	1	0	0	0	0	0	0	0	0	0	0	0	0
AN6016	#N/A	#N/A	1.66833	0	#N/A	#N/A	0	0	0	0	0	0	0	0	0	0	0	0	0	0	0	0	0	0	0	0
AN6026	#N/A	#N/A	1.21117	Has domain(s) with predicted proline dehydrogenase activity and role in glutamate biosynthetic process, oxidation-reduction process, proline catabolic process	#N/A	#N/A	1	0	0	0	0	0	0	0	0	0	0	1	0	0	0	0	0	0	0	0
AN6044	#N/A	#N/A	0.588647	Putative serine/threonine protein kinase of the PITSLRE superfamily involved in cell cycle progression during S phase and in DNA damage response; camptothecin induced	#N/A	#N/A	1	0	0	1	0	0	1	1	0	0	1	0	0	0	0	1	0	0	0	0
AN6097	#N/A	#N/A	1.24652	0	#N/A	#N/A	0	0	0	0	0	0	0	0	0	1	0	0	0	0	0	0	0	0	0	0
AN6101	#N/A	#N/A	0.652928	Putative cytochrome P450	#N/A	#N/A	1	0	0	0	0	0	0	0	0	0	0	1	0	0	0	0	0	0	0	0
AN6114	#N/A	#N/A	1.72844	Has domain(s) with predicted DNA binding, DNA-directed DNA polymerase activity, role in DNA repair and intracellular localization	#N/A	#N/A	1	0	0	1	0	0	0	1	0	0	0	1	0	0	0	0	0	0	0	0
AN6181	#N/A	#N/A	0.6474	Has domain(s) with predicted structural constituent of ribosome activity, role in translation and ribosome localization	#N/A	#N/A	0	0	0	0	0	1	0	1	0	0	0	0	0	0	0	0	0	0	0	0
AN6220	#N/A	#N/A	1.0308	Ortholog of S. cerevisiae : YMR155W, A. fumigatus Af293 : Afu2g13390, A. niger CBS 513.88 : An02g02260, A. oryzae RIB40 : AO090026000316 and A. niger ATCC 1015 : 122575-mRNA	AN6220	#N/A	0	0	0	0	0	0	0	0	0	0	0	0	0	0	0	0	0	0	0	0
AN6257	#N/A	#N/A	0.13851	Ortholog of A. fumigatus Af293 : Afu2g12980, A. niger CBS 513.88 : An02g01690, A. oryzae RIB40 : AO090026000337, A. flavus NRRL 3357 : AFL2G_06922 and A. niger ATCC 1015 : 173132-mRNA	#N/A	#N/A	0	0	0	0	0	0	0	1	0	0	0	0	0	0	0	0	0	0	0	0
AN6258	#N/A	#N/A	1.18992	Putative peroxin with a predicted role in peroxisome biogenesis	#N/A	#N/A	0	0	0	0	0	0	0	0	0	0	0	0	0	0	0	0	0	0	0	0
AN6265	#N/A	#N/A	2.05945	Ortholog(s) have role in endonucleolytic cleavage in 5'-ETS of tricistronic rRNA transcript (SSU-rRNA, 5.8S rRNA and LSU-rRNA), more	#N/A	#N/A	0	0	0	0	1	0	0	1	0	0	0	0	0	0	0	0	0	0	0	0
AN6294	#N/A	#N/A	1.38821	Ortholog of A. fumigatus Af293 : Afu2g12320, A. niger CBS 513.88 : An02g04360, A. flavus NRRL 3357 : AFL2G_06850, A. niger ATCC 1015 : 52208-mRNA and N. fischeri NRRL 181 : NFIA_087470	#N/A	#N/A	0	0	0	0	0	0	0	0	0	0	0	0	0	0	0	0	0	0	0	0
AN6303	#N/A	#N/A	0.282901	Protein with similarity to DNA replication factor C; mutations cause hypersensitivity to UV; transcript upregulated in response to camptothecin	#N/A	#N/A	0	0	0	1	0	0	0	1	0	0	0	0	0	0	0	0	0	0	0	0
AN6339	#N/A	#N/A	0.842432	Has domain(s) with predicted ATP binding, protein serine/threonine kinase activity, protein tyrosine kinase activity and role in protein phosphorylation	#N/A	#N/A	1	0	0	1	0	0	1	1	0	1	1	0	0	0	0	1	0	0	0	0
AN6369	#N/A	#N/A	1.46684	Has domain(s) with predicted ATP binding, ATPase activity and membrane localization	#N/A	#N/A	0	0	0	0	0	0	0	1	0	0	0	0	0	0	0	0	0	0	0	0
AN6370	#N/A	#N/A	1.34665	Ortholog of A. fumigatus Af293 : Afu2g14010, A. oryzae RIB40 : AO090026000159, A. flavus NRRL 3357 : AFL2G_07082, A. niger ATCC 1015 : 206764-mRNA and N. fischeri NRRL 181 : NFIA_089210	#N/A	#N/A	0	0	0	0	0	0	0	0	0	0	0	0	0	0	0	0	0	0	0	0
AN6375	#N/A	#N/A	1.45408	#N/A	#N/A	#N/A	1	0	0	0	0	0	0	0	0	0	0	0	0	0	0	0	0	0	0	0
AN6419	#N/A	#N/A	1.55705	Ortholog of A. nidulans FGSC A4 : AN6946, AN5664, AN8984, A. fumigatus Af293 : Afu2g17830 and A. niger CBS 513.88 : An01g00890, An03g05810, An14g05850	#N/A	#N/A	0	0	0	0	0	0	0	0	0	0	1	1	0	0	0	0	0	0	1	0
AN6475	#N/A	#N/A	0.264759	#N/A	#N/A	#N/A	0	0	0	0	0	0	0	0	0	0	0	0	0	0	0	0	0	0	0	0
AN6584	#N/A	#N/A	1.48405	Ortholog of A. niger CBS 513.88 : An15g01155 and A. niger ATCC 1015 : 181821-mRNA	#N/A	#N/A	0	0	0	0	0	0	0	0	0	0	0	0	0	0	0	0	0	0	0	0
AN6587	#N/A	#N/A	0.681975	Has domain(s) with predicted RNA binding activity	#N/A	#N/A	1	0	0	0	1	1	0	1	0	0	0	0	0	0	0	0	0	0	0	0
AN6602	#N/A	#N/A	0.349251	Has domain(s) with predicted nucleotide binding, oxidoreductase activity and role in oxidation-reduction process	#N/A	#N/A	1	0	0	0	0	0	0	1	0	0	0	0	0	0	0	0	0	0	0	0
AN6668	#N/A	#N/A	1.36208	Has domain(s) with predicted nucleotide binding activity	#N/A	#N/A	0	0	0	0	0	0	0	0	0	0	0	0	0	0	0	0	0	0	0	0
AN6694	#N/A	#N/A	0.684512	Has domain(s) with predicted ATP binding, nucleoside-triphosphatase activity	#N/A	#N/A	0	0	0	1	0	0	0	1	0	0	0	0	0	0	0	0	0	0	0	0
AN6721	#N/A	#N/A	1.09944	Has domain(s) with predicted hydrolase activity, acting on carbon-nitrogen (but not peptide) bonds activity	#N/A	#N/A	0	0	0	0	0	0	0	1	0	1	0	0	0	0	0	0	0	0	0	0
AN6765	#N/A	#N/A	0.752241	Putative long-chain fatty-acyl coenzyme A oxidase with a predicted role in beta-oxidation; localized to peroxisomes	#N/A	#N/A	1	1	0	0	0	0	0	0	0	0	0	0	0	0	0	0	0	0	0	0
AN6802	#N/A	#N/A	1.64602	0	#N/A	#N/A	0	0	0	0	0	0	0	0	0	0	0	0	0	0	0	0	0	0	0	0
AN6816	#N/A	#N/A	1.52911	Putative F-box protein	#N/A	#N/A	0	0	0	0	0	0	0	0	0	0	0	0	0	0	0	0	0	0	0	0
AN6850	#N/A	#N/A	1.26693	Has domain(s) with predicted role in signal transduction and intracellular localization	#N/A	#N/A	0	0	0	0	0	0	0	0	0	0	0	0	0	0	0	0	0	0	0	0
AN6894	#N/A	#N/A	0.0764065	Putative peptidyl-prolyl cis-trans isomerase (PPIase)	#N/A	#N/A	0	0	0	0	0	0	1	1	0	1	0	0	0	0	0	0	0	0	0	0
AN6920	#N/A	#N/A	0.448689	Subunit of the endosomal sorting complex required for transport III (ESCRT-III); mediates recruitment of calpain-like cysteine protease PalB to the ESCRT-III complex; mutant inefficiently processes the pacC transcript	#N/A	#N/A	0	0	0	0	0	0	1	0	0	0	0	0	0	0	0	0	0	0	0	0
AN6930	#N/A	#N/A	1.02707	Has domain(s) with predicted pyridoxal phosphate binding, transaminase activity	#N/A	#N/A	1	0	0	0	0	0	0	1	0	0	0	0	0	0	0	0	0	0	0	0
AN6968	#N/A	#N/A	0.652134	Has domain(s) with predicted RNA binding, RNA-directed DNA polymerase activity and role in RNA-dependent DNA replication	#N/A	#N/A	0	0	0	0	0	0	0	0	0	0	0	0	0	0	1	0	0	0	0	0
AN7031	#N/A	#N/A	1.38749	Ortholog of A. fumigatus Af293 : Afu4g04110, A. niger CBS 513.88 : An14g00740, A. oryzae RIB40 : AO090206000082, A. flavus NRRL 3357 : AFL2G_12396 and A. niger ATCC 1015 : 201372-mRNA	#N/A	#N/A	0	0	0	0	0	0	0	0	0	0	0	0	0	0	0	0	0	0	0	0
AN7085	#N/A	#N/A	0.808733	#N/A	#N/A	#N/A	1	0	0	0	1	0	1	1	0	0	0	0	1	0	0	0	0	0	0	0
AN7140	#N/A	#N/A	0.736131	Ortholog of A. fumigatus Af293 : Afu4g13890, A. niger CBS 513.88 : An03g02300, An14g01500, An14g01470, A. oryzae RIB40 : AO090003000220, AO090020000699 and A. flavus NRRL 3357 : AFL2G_02758	#N/A	#N/A	0	0	0	0	0	0	0	0	0	0	0	0	0	0	0	0	0	0	0	0
AN7252	#N/A	#N/A	0.821253	Has domain(s) with predicted role in signal transduction	#N/A	#N/A	0	0	0	0	0	0	0	0	0	0	1	1	1	0	0	1	0	0	1	0
AN7338	#N/A	#N/A	1.09523	Has domain(s) with predicted acid-amino acid ligase activity and role in post-translational protein modification	#N/A	#N/A	0	0	0	0	0	0	1	1	0	0	0	0	0	0	0	0	0	0	0	0
AN7341	#N/A	#N/A	1.46688	Ortholog of A. niger CBS 513.88 : An15g06860, A. oryzae RIB40 : AO090102000219, A. niger ATCC 1015 : 210358-mRNA, N. fischeri NRRL 181 : NFIA_091700 and A. clavatus NRRL 1 : ACLA_075350	#N/A	#N/A	0	0	0	0	0	0	0	0	0	0	0	0	0	0	0	0	0	0	0	0
AN7366	#N/A	#N/A	0.759163	0	AN7366	#N/A	0	0	0	0	0	0	0	0	0	0	0	0	0	0	0	0	0	0	0	0
AN7367	#N/A	#N/A	0.985795	Has domain(s) with predicted hydrolase activity, acting on carbon-nitrogen (but not peptide) bonds activity and role in nitrogen compound metabolic process	#N/A	#N/A	1	0	0	0	0	0	0	0	0	0	0	0	0	1	0	0	0	0	0	0
AN7393	#N/A	#N/A	0.680041	Ortholog of A. terreus NIH2624 : ATEG_09116	AN7393	#N/A	0	0	0	0	0	0	0	0	0	0	0	0	0	0	0	0	0	0	0	0
AN7483	#N/A	#N/A	0.193105	Ortholog of A. fumigatus Af293 : Afu2g05710, A. oryzae RIB40 : AO090001000688, A. flavus NRRL 3357 : AFL2G_09321, A. niger ATCC 1015 : 207477-mRNA and N. fischeri NRRL 181 : NFIA_082430	#N/A	GT69	0	0	0	0	0	0	0	0	0	0	0	1	0	0	0	0	0	0	0	0
AN7540	#N/A	#N/A	1.70005	Has domain(s) with predicted translation initiation factor activity and role in translational initiation	#N/A	#N/A	0	0	0	1	0	1	0	1	0	1	0	0	0	0	0	0	0	0	0	0
AN7604	#N/A	#N/A	1.71744	Putative phospholipase with a predicted role in phospholipid metabolism	#N/A	#N/A	1	0	0	0	0	0	0	1	0	0	0	0	0	0	0	0	0	0	0	0
AN7633	#N/A	#N/A	0.551487	Putative malate dehydrogenase	#N/A	#N/A	1	1	0	0	0	0	0	1	0	0	0	0	0	0	0	0	0	0	0	0
AN7690	#N/A	#N/A	1.54154	Ortholog of A. fumigatus Af293 : Afu2g01610, A. niger CBS 513.88 : An03g04840, A. flavus NRRL 3357 : AFL2G_06353, A. niger ATCC 1015 : 50710-mRNA and N. fischeri NRRL 181 : NFIA_033920	AN7690	#N/A	0	0	0	0	0	0	0	0	0	1	0	0	0	0	0	0	0	0	0	0
AN7745	#N/A	#N/A	0.697579	Ortholog of A. fumigatus Af293 : Afu5g07860, A. niger CBS 513.88 : An03g03860, A. oryzae RIB40 : AO090701000694, A. flavus NRRL 3357 : AFL2G_06284 and A. niger ATCC 1015 : 50676-mRNA	#N/A	#N/A	1	0	0	0	0	0	1	1	0	0	1	0	1	0	0	0	0	0	0	0
AN7788	#N/A	#N/A	3.27205	Has domain(s) with predicted DNA binding, zinc ion binding activity, role in transcription, DNA-dependent and nucleus localization	#N/A	#N/A	0	0	0	0	0	0	0	0	0	0	0	0	0	0	0	0	0	0	0	0
AN7827	#N/A	#N/A	3.44999	Has domain(s) with predicted integral to membrane localization	#N/A	#N/A	0	0	0	0	0	0	0	0	0	0	0	0	0	0	0	0	0	0	0	0
AN7846	#N/A	#N/A	0.154643	Has domain(s) with predicted nucleus localization	#N/A	#N/A	0	0	0	0	0	0	0	0	0	0	0	0	0	0	0	0	0	0	0	0
AN7918	#N/A	#N/A	3.23565	Ortholog of A. fumigatus Af293 : Afu8g05870, A. niger CBS 513.88 : An09g00420, A. oryzae RIB40 : AO090003001435, A. flavus NRRL 3357 : AFL2G_01644 and A. niger ATCC 1015 : 188791-mRNA	#N/A	#N/A	0	0	0	0	0	0	0	0	0	1	0	0	0	0	0	0	0	0	0	0
AN7972	#N/A	#N/A	3.67563	Has domain(s) with predicted role in transmembrane transport and integral to membrane localization	#N/A	#N/A	0	0	0	0	0	0	0	0	0	0	0	1	1	0	0	0	0	0	0	0
AN7977	#N/A	#N/A	1.2749	Has domain(s) with predicted nucleic acid binding, ribonuclease H activity	#N/A	#N/A	0	0	0	0	0	0	0	0	0	0	0	0	0	0	0	0	0	0	0	0
AN8000	#N/A	#N/A	0.363919	Possible pseudogene, similar to subunit of histone acetyltransferase complexes	#N/A	#N/A	0	0	0	0	0	0	0	0	0	0	0	0	0	0	0	0	0	0	0	0
AN8048	#N/A	#N/A	2.00282	Ortholog of A. fumigatus Af293 : Afu5g02070, A. niger CBS 513.88 : An02g11210, A. oryzae RIB40 : AO090003001314, A. flavus NRRL 3357 : AFL2G_01754 and A. niger ATCC 1015 : 174773-mRNA	#N/A	#N/A	0	0	0	0	0	0	0	0	0	0	0	0	0	0	0	0	0	0	0	0
AN2000	#N/A	#N/A	1.09466	Polyubiquitin, contains four head to tail repeats of ubiqiutin; transcript upregulated in response to camptothecin	#N/A	#N/A	0	0	0	0	0	0	1	1	0	0	0	1	0	0	0	0	0	0	1	0
AN8163	#N/A	#N/A	5.87744	Putative short-chain dehydrogenase/reductase	#N/A	#N/A	1	1	0	0	0	0	0	0	0	0	0	0	0	0	0	0	0	0	0	0
AN8164	#N/A	#N/A	0.973232	Has domain(s) with predicted DNA binding, sequence-specific DNA binding transcription factor activity, zinc ion binding activity, role in regulation of transcription, DNA-dependent, transcription, DNA-dependent and nucleus localization	#N/A	#N/A	0	0	0	0	0	0	0	0	0	0	0	0	0	0	0	0	0	0	0	0
AN8186	#N/A	#N/A	0.995116	Predicted mariner transposon-related ORF	#N/A	#N/A	0	0	0	0	0	0	0	0	0	0	0	0	0	0	0	0	0	0	0	0
AN8189	#N/A	#N/A	1.76934	0	#N/A	#N/A	0	0	0	0	0	0	0	0	0	0	0	0	0	0	0	0	0	0	0	0
AN8190	#N/A	#N/A	0.498526	Has domain(s) with predicted ATP binding, protein serine/threonine kinase activity and role in protein phosphorylation	#N/A	#N/A	1	0	0	1	1	0	1	1	0	0	1	0	0	0	0	0	0	0	0	0
AN8195	#N/A	#N/A	0.976228	0	#N/A	#N/A	0	0	0	0	0	0	0	0	0	0	0	0	0	0	0	0	0	0	0	0
AN8215	#N/A	#N/A	0.695534	Putative methylenetetrahydrofolate reductase (NADPH) with a predicted role in one-carbon metabolism; metA expression is induced by homocysteine; mutation causes methionine auxotrophy	#N/A	#N/A	1	0	0	0	0	1	0	1	0	0	0	0	0	0	0	0	0	0	0	0
AN8282	#N/A	#N/A	0.566902	0	#N/A	#N/A	0	0	0	0	0	0	0	0	0	0	0	0	0	0	0	0	0	0	0	0
AN8322	#N/A	#N/A	3.51826	Has domain(s) with predicted ADP binding, ATP binding, identical protein binding, microtubule motor activity, role in apoptosis and kinesin complex localization	#N/A	#N/A	1	1	0	0	0	0	0	1	0	0	0	0	1	0	0	0	0	0	0	0
AN8396	#N/A	#N/A	2.746	Putative pyruvate decarboxylase with a predicted role in pyruvate metabolism	#N/A	#N/A	1	1	0	0	1	0	0	0	0	0	0	0	0	0	0	0	0	0	0	0
AN3555	#N/A	#N/A	0.568591	Small heat-shock protein; Hsp30p ortholog/paralog; expression upregulated after exposure to farnesol; palA-dependent expression independent of pH	#N/A	#N/A	0	0	0	0	0	0	0	0	0	0	0	1	0	0	0	0	0	0	0	0
AN8419	#N/A	#N/A	3.08483	0	#N/A	#N/A	0	0	0	0	0	0	0	0	0	0	0	0	0	0	0	0	0	0	0	0
AN8426	#N/A	#N/A	0.804457	Has domain(s) with predicted DNA binding, sequence-specific DNA binding transcription factor activity, zinc ion binding activity, role in regulation of transcription, DNA-dependent, transcription, DNA-dependent and nucleus localization	#N/A	#N/A	1	0	0	0	1	0	0	1	0	0	0	0	0	0	0	0	0	0	0	0
AN8453	#N/A	#N/A	2.49507	Protein with pectate lyase activity, involved in degradation of pectin	#N/A	PL3	1	0	0	0	0	0	0	0	0	0	0	1	0	0	0	0	0	0	0	0
AN8469	#N/A	#N/A	1.26439	Has domain(s) with predicted sequence-specific DNA binding transcription factor activity, zinc ion binding activity, role in regulation of transcription, DNA-dependent and nucleus localization	#N/A	#N/A	0	0	0	0	0	0	0	0	0	0	0	0	0	0	0	0	0	0	0	0
AN8572	#N/A	#N/A	1.64232	0	#N/A	#N/A	0	0	0	0	0	0	0	0	0	0	0	0	0	0	0	0	0	0	0	0
AN8670	#N/A	#N/A	1.11493	ORF that was absent from the original release of version 4 of the A. nidulans annotation, but present in a previous version; reinstated into version 4 in AspGD as of July 2009	#N/A	#N/A	0	0	0	0	0	0	0	0	0	0	0	0	0	0	0	0	0	0	0	0
AN8675	#N/A	#N/A	0.671933	ORF that was absent from the original release of version 4 of the A. nidulans annotation, but present in a previous version; reinstated into version 4 in AspGD as of July 2009	AN8675	#N/A	0	0	0	0	0	0	0	0	0	0	0	0	0	0	0	0	0	0	0	0
AN8701	#N/A	#N/A	0.394632	Has domain(s) with predicted zinc ion binding activity	#N/A	#N/A	0	0	0	0	0	0	0	0	0	1	0	0	0	0	0	0	0	0	0	0
AN8744	#N/A	#N/A	0.24604	Has domain(s) with predicted FMN binding, oxidoreductase activity and role in oxidation-reduction process	#N/A	#N/A	1	1	0	0	0	0	0	1	0	0	0	0	0	0	0	0	0	0	0	0
AN8755	#N/A	#N/A	0.729737	Methylisocitrate lyase; predicted role in the glyoxylate shunt; mitochondrial localization signal predicted	#N/A	#N/A	1	1	0	0	0	0	0	0	0	0	0	0	0	0	0	0	0	0	0	0
AN8807	#N/A	#N/A	0.512118	Putative Rtt109-type acetyltransferase	#N/A	#N/A	0	0	0	0	0	0	0	0	0	0	0	0	0	0	0	0	0	0	0	0
AN8834	#N/A	#N/A	2.11431	Ortholog(s) have rRNA primary transcript binding activity	#N/A	#N/A	0	0	0	0	1	1	0	1	0	0	0	0	0	0	0	0	0	0	0	0
AN8840	#N/A	#N/A	3.20552	0	#N/A	#N/A	0	0	0	0	0	0	0	0	0	1	0	0	0	0	0	0	0	0	0	0
AN8912	#N/A	#N/A	0.943846	Has domain(s) with predicted substrate-specific transmembrane transporter activity, role in transmembrane transport and integral to membrane localization	#N/A	#N/A	0	0	0	0	0	0	0	0	0	0	0	0	0	0	0	0	0	0	0	0
AN8935	#N/A	#N/A	0.403373	Putative transferase with a predicted role in the pentose-phosphate shunt or xylulose metabolism	#N/A	#N/A	1	1	0	0	0	0	0	0	0	0	0	0	0	0	0	0	0	0	0	0
AN8980	#N/A	#N/A	2.72999	Protein of unknown function, transcriptionally regulated by AlcR; transcript upregulated by exposure to ethanol; member of the alc gene cluster; transcript repressed by nitrate	#N/A	#N/A	0	0	0	0	0	0	0	0	0	0	0	0	0	0	0	0	0	0	0	0
AN9025	#N/A	#N/A	1.29349	Has domain(s) with predicted DNA binding, sequence-specific DNA binding transcription factor activity, zinc ion binding activity, role in regulation of transcription, DNA-dependent, transcription, DNA-dependent and nucleus localization	#N/A	#N/A	0	0	0	0	0	0	0	0	0	0	0	0	0	0	0	0	0	0	0	0
AN9048	#N/A	#N/A	0.828005	Putative histidine-containing phosphotransfer protein	#N/A	#N/A	1	0	0	0	0	0	1	1	0	0	1	1	1	0	0	0	0	0	1	0
AN9089	#N/A	#N/A	1.28152	Ortholog of A. fumigatus Af293 : Afu7g02240, A. niger CBS 513.88 : An12g00400, A. flavus NRRL 3357 : AFL2G_07928, A. niger ATCC 1015 : 131671-mRNA and N. fischeri NRRL 181 : NFIA_114960	#N/A	#N/A	0	0	0	0	0	0	0	0	0	0	0	0	0	0	0	0	0	0	0	0
AN9103	#N/A	#N/A	0.636664	Putative apoptosis-inducing factor (AIF)-like mitochondrial oxidoreductase; mutants display decreased survival in the presence of farnesol or menadione, decreased electron transport; expression upregulated after exposure to farnesol	#N/A	#N/A	1	1	0	0	0	0	0	1	0	0	0	1	1	0	0	1	0	0	0	0
AN9114	#N/A	#N/A	0.829738	Putative formaldehyde dehydrogenase with a predicted role in xylulose metabolism	#N/A	#N/A	1	1	0	0	0	0	0	1	0	0	0	0	0	0	0	0	0	0	0	0
AN9161	#N/A	#N/A	1.59451	Has domain(s) with predicted monooxygenase activity and role in oxidation-reduction process	#N/A	#N/A	1	0	0	0	0	0	0	0	0	1	0	1	0	0	0	0	0	0	0	0
AN9168	#N/A	#N/A	2.98718	Ortholog(s) have solute:hydrogen symporter activity, role in glycerol transport, transmembrane transport and plasma membrane localization	#N/A	#N/A	0	0	0	0	0	0	0	0	0	1	0	0	0	0	0	0	0	0	0	0
AN9174	#N/A	#N/A	0.320485	Has domain(s) with predicted amino acid transmembrane transporter activity, role in amino acid transmembrane transport and integral to membrane localization	#N/A	#N/A	0	0	0	0	0	0	0	0	0	0	0	0	0	0	0	0	0	0	0	0
AN9292	#N/A	#N/A	0.975553	Has domain(s) with predicted sequence-specific DNA binding transcription factor activity, zinc ion binding activity, role in regulation of transcription, DNA-dependent and nucleus localization	#N/A	#N/A	0	0	0	0	0	0	0	0	0	0	0	0	0	0	0	0	0	0	0	0
AN9361	#N/A	#N/A	3.99502	Ortholog of A. fumigatus Af293 : Afu5g14420, A. niger CBS 513.88 : An05g01800, A. niger ATCC 1015 : 43911-mRNA, N. fischeri NRRL 181 : NFIA_072480 and A. fumigatus A1163 : AFUB_062140	AN9361	#N/A	0	0	0	0	0	0	0	0	0	0	0	0	0	0	0	0	0	0	0	0
AN9381	#N/A	#N/A	1.08598	Predicted mariner transposon-related ORF	#N/A	#N/A	0	0	0	0	0	0	0	0	0	0	0	0	0	0	0	0	0	0	0	0
AN9448	#N/A	#N/A	1.0597	Ortholog of A. fumigatus Af293 : Afu1g03030, A. oryzae RIB40 : AO090005000796, A. flavus NRRL 3357 : AFL2G_00778, A. niger ATCC 1015 : 51952-mRNA and N. fischeri NRRL 181 : NFIA_021600	#N/A	#N/A	0	0	0	0	0	0	0	0	0	0	0	0	0	0	0	0	0	0	0	0
AN9460	#N/A	#N/A	0.718188	Ortholog(s) have peptidase activity, role in protein targeting to ER, signal peptide processing and signal peptidase complex localization	AN9460	#N/A	0	0	0	0	0	0	1	0	0	0	0	0	0	0	0	0	0	0	0	0
AN9483	#N/A	#N/A	1.73775	Ortholog of A. fumigatus Af293 : Afu8g01120, A. niger CBS 513.88 : An03g01130, A. oryzae RIB40 : AO090113000089, A. niger ATCC 1015 : 55131-mRNA and N. fischeri NRRL 181 : NFIA_094560	#N/A	#N/A	0	0	0	0	0	0	0	0	0	0	0	0	0	0	0	0	0	0	0	0
AN9505	#N/A	#N/A	0.434822	Predicted DDE1 transposon-related ORF	#N/A	#N/A	0	0	0	0	0	0	0	0	0	0	0	0	0	0	0	0	0	0	0	0
AN6182	-0.455358	-0.404241	0.413575	Putative hexose-1-phosphate uridylyltransferase with a predicted role in galactose and galactitol metabolism; expression upregulated after exposure to farnesol	#N/A	#N/A	1	0	0	0	0	0	0	1	0	0	0	0	0	0	0	0	0	0	0	0
AN10996	-0.660086	#N/A	0.877948	Has domain(s) with predicted binding activity	#N/A	#N/A	0	0	0	0	0	0	0	0	0	0	0	0	0	0	0	0	0	0	0	0
AN5705	-0.840097	#N/A	0.280456	Ortholog of A. fumigatus Af293 : Afu1g06630, A. niger CBS 513.88 : An18g05690, A. oryzae RIB40 : AO090001000462, A. flavus NRRL 3357 : AFL2G_09108 and A. niger ATCC 1015 : 202623-mRNA	#N/A	#N/A	0	0	0	0	0	0	1	0	0	0	0	0	0	0	0	0	0	0	0	0
AN4251	-1.53603	#N/A	2.12145	Ortholog(s) have structural constituent of ribosome activity and mitochondrial small ribosomal subunit localization	#N/A	#N/A	0	0	0	0	0	1	0	1	0	0	0	0	0	0	0	0	0	0	0	0
AN0764	-1.75468	#N/A	0.388849	Has domain(s) with predicted catechol 1,2-dioxygenase activity, ferric iron binding activity and role in catechol-containing compound metabolic process, oxidation-reduction process	#N/A	#N/A	1	0	0	0	0	0	0	0	0	0	0	0	0	0	0	0	0	0	0	0
AN3313	-1.82981	#N/A	1.117	Putative methyltransferase with a predicted role in histidine metabolism; ribosomal RNA adenine dimethylase; expression reduced after exposure to farnesol	#N/A	#N/A	1	0	0	0	1	1	0	0	0	0	0	1	0	0	0	0	0	0	0	0
AN7590	-2.71065	-2.10445	1.11515	Putative reductase with a predicted role in carbohydrate metabolism; mannitol 2-dehydrogenase; intracellular, menadione stress-induced protein; protein expressed at decreased levels in a hapX mutant versus wild-type	#N/A	#N/A	1	0	0	0	0	0	0	0	0	0	0	0	0	0	0	0	0	0	0	0
							94	25	0	22	33	13	47	85	2	33	16	38	18	1	1	14	2	2	9	0
							3254	610	1	1018	1135	428	1306	2878	494	2140	555	1330	732	20	37	479	84	1051	465	1
							18.0597	3.3855	0.00555001	5.64991	6.29926	2.3754	7.24831	15.9729	2.7417	11.877	3.08025	7.38151	4.0626	0.111	0.20535	2.65845	0.4662	5.83306	2.58075	0.00555001
							20.6593	5.49451	0	4.83516	7.25275	2.85714	10.3297	18.6813	0.43956	7.25275	3.51648	8.35165	3.95604	0.21978	0.21978	3.07692	0.43956	0.43956	1.97802	0
							1.14395	1.62295	0	0.855796	1.15137	1.2028	1.42511	1.16956	0.160324	0.610654	1.14162	1.13143	0.97377	1.98	1.07027	1.15741	0.942857	0.0753568	0.766452	0
								2				12	14							36
							18018
							455
